# Supplementary material for: Discarded diversity: novel megaphages, auxiliary metabolic genes, and virally encoded CRISPR-Cas systems in landfills
Source: Virol J. 2025 Nov 11;22:370. doi: 10.1186/s12985-025-02990-6 (PMC12607003; doi:10.1186/s12985-025-02990-6)
Supplement: Supplementary file 1 — Supplementary Material 1. [file 12985_2025_2990_MOESM1_ESM.xlsx]

## Sheet: Table S3
Table S3: Predicted AMGs encoded across all datasets.
AMG KO name	Alternative name used in manuscript (if applicable)
tfrA; fumarate reductase (CoM/CoB) subunit A [EC:1.3.4.1]
soxX; L-cysteine S-thiosulfotransferase [EC:2.8.5.2]
rbcL; ribulose-bisphosphate carboxylase large chain [EC:4.1.1.39]
phoD; alkaline phosphatase D [EC:3.1.3.1]
mddA; methanethiol S-methyltransferase [EC:2.1.1.334]
mcrD; methyl-coenzyme M reductase subunit D
hdrA2; heterodisulfide reductase subunit A2 [EC:1.8.7.3 1.8.98.4 1.8.98.5 1.8.98.6]	4Fe-4S binding domain
E4.2.1.1; carbonic anhydrase [EC:4.2.1.1]
E3.2.1.1A; alpha-amylase [EC:3.2.1.1]
cyoA; cytochrome o ubiquinol oxidase subunit II [EC:7.1.1.3]
adhP; alcohol dehydrogenase, propanol-preferring [EC:1.1.1.1]
frhB; coenzyme F420 hydrogenase subunit beta [EC:1.12.98.1]
E3.8.1.2; 2-haloacid dehalogenase [EC:3.8.1.2]
aprB; adenylylsulfate reductase, subunit B [EC:1.8.99.2]
dehH; haloacetate dehalogenase [EC:3.8.1.3]
xylC; xylonolactonase [EC:3.1.1.-]
tyrA2; prephenate dehydrogenase [EC:1.3.1.12]
tyrA1; chorismate mutase [EC:5.4.99.5]
treT; trehalose synthase [EC:2.4.1.245]
SQD1, sqdB; UDP-sulfoquinovose synthase [EC:3.13.1.1]
selD, SEPHS; selenide, water dikinase [EC:2.7.9.3]
PMVK; phosphomevalonate kinase [EC:2.7.4.2]
PLY; pectate lyase [EC:4.2.2.2]
pheA; chorismate mutase / prephenate dehydratase [EC:5.4.99.5 4.2.1.51]
PCCA, pccA; propionyl-CoA carboxylase alpha chain [EC:6.4.1.3]
PCBC; isopenicillin-N synthase [EC:1.21.3.1]
NIT2, yafV; omega-amidase [EC:3.5.1.3]
nfrA1; FMN reductase (NADPH) [EC:1.5.1.38]
mrcA; penicillin-binding protein 1A [EC:2.4.1.129 3.4.16.4]
mqo; malate dehydrogenase (quinone) [EC:1.1.5.4]
MAN; mannan endo-1,4-beta-mannosidase [EC:3.2.1.78]
ldhA; D-lactate dehydrogenase [EC:1.1.1.28]
lacZ; beta-galactosidase [EC:3.2.1.23]
korD, oorD; 2-oxoglutarate ferredoxin oxidoreductase subunit delta [EC:1.2.7.3]
K16153; glycogen phosphorylase/synthase [EC:2.4.1.1 2.4.1.11]
inuJ; inulosucrase [EC:2.4.1.9]
hcp; hydroxylamine reductase [EC:1.7.99.1]
GYG1, GYG2; glycogenin [EC:2.4.1.186]
gyaR, GOR1; glyoxylate reductase [EC:1.1.1.26]
glpE; thiosulfate sulfurtransferase [EC:2.8.1.1]
GAOA; galactose oxidase [EC:1.1.3.9]
FBP, fbp; fructose-1,6-bisphosphatase I [EC:3.1.3.11]
fabH; 3-oxoacyl-[acyl-carrier-protein] synthase III [EC:2.3.1.180]
ectC; L-ectoine synthase [EC:4.2.1.108]
E3.5.1.41; chitin deacetylase [EC:3.5.1.41]
E3.2.1.58; glucan 1,3-beta-glucosidase [EC:3.2.1.58]
E3.2.1.4; endoglucanase [EC:3.2.1.4]
E3.2.1.15; polygalacturonase [EC:3.2.1.15]
E3.2.1.14; chitinase [EC:3.2.1.14]
E3.1.1.11; pectinesterase [EC:3.1.1.11]
cysNC; bifunctional enzyme CysN/CysC [EC:2.7.7.4 2.7.1.25]
cysN; sulfate adenylyltransferase subunit 1 [EC:2.7.7.4]
csn; chitosanase [EC:3.2.1.132]
CRLS; cardiolipin synthase (CMP-forming) [EC:2.7.8.41]
clsC; cardiolipin synthase C [EC:2.7.8.-]
clsA_B; cardiolipin synthase A/B [EC:2.7.8.-]
chiA; bifunctional chitinase/lysozyme [EC:3.2.1.14 3.2.1.17]
CBH2, cbhA; cellulose 1,4-beta-cellobiosidase [EC:3.2.1.91]
bglB; beta-glucosidase [EC:3.2.1.21]
bcsA; cellulose synthase (UDP-forming) [EC:2.4.1.12]
AXS; UDP-apiose/xylose synthase
ATPF1A, atpA; F-type H+/Na+-transporting ATPase subunit alpha [EC:7.1.2.2 7.2.2.1]
uidA, GUSB; beta-glucuronidase [EC:3.2.1.31]
tyrA; chorismate mutase / prephenate dehydrogenase [EC:5.4.99.5 1.3.1.12]
tnaA; tryptophanase [EC:4.1.99.1]
ribL; FAD synthetase [EC:2.7.7.2]
rfk; riboflavin kinase, archaea type [EC:2.7.1.161]
PYG, glgP; glycogen phosphorylase [EC:2.4.1.1]
pps, ppsA; pyruvate, water dikinase [EC:2.7.9.2]
ppdK; pyruvate, orthophosphate dikinase [EC:2.7.9.1]
PK, pyk; pyruvate kinase [EC:2.7.1.40]
pgl; 6-phosphogluconolactonase [EC:3.1.1.31]
pelX; pectate disaccharide-lyase [EC:4.2.2.9]
pel; pectate lyase [EC:4.2.2.2]
nuoI; NADH-quinone oxidoreductase subunit I [EC:7.1.1.2]
nfrA2; FMN reductase [NAD(P)H] [EC:1.5.1.39]
nadE; NAD+ synthase [EC:6.3.1.5]
mgsA; methylglyoxal synthase [EC:4.2.3.3]
metK; S-adenosylmethionine synthetase [EC:2.5.1.6]
LDHD, dld; D-lactate dehydrogenase (cytochrome) [EC:1.1.2.4]
K16150; glycogen synthase [EC:2.4.1.11]
IDH3; isocitrate dehydrogenase (NAD+) [EC:1.1.1.41]
hprA; glycerate dehydrogenase [EC:1.1.1.29]
gph; phosphoglycolate phosphatase [EC:3.1.3.18]
gmuG; mannan endo-1,4-beta-mannosidase [EC:3.2.1.78]
fpr; ferredoxin/flavodoxin---NADP+ reductase [EC:1.18.1.2 1.19.1.1]
fabZ; 3-hydroxyacyl-[acyl-carrier-protein] dehydratase [EC:4.2.1.59]
fabI; enoyl-[acyl-carrier protein] reductase I [EC:1.3.1.9 1.3.1.10]
fabG, OAR1; 3-oxoacyl-[acyl-carrier protein] reductase [EC:1.1.1.100]
fabB; 3-oxoacyl-[acyl-carrier-protein] synthase I [EC:2.3.1.41]
ENO, eno; enolase [EC:4.2.1.11]
ectD; ectoine hydroxylase [EC:1.14.11.55]
E2.2.1.2, talA, talB; transaldolase [EC:2.2.1.2]
E2.2.1.1, tktA, tktB; transketolase [EC:2.2.1.1]
DHFR, folA; dihydrofolate reductase [EC:1.5.1.3]
dcyD; D-cysteine desulfhydrase [EC:4.4.1.15]
cysK; cysteine synthase [EC:2.5.1.47]
cysH; phosphoadenosine phosphosulfate reductase [EC:1.8.4.8 1.8.4.10]
cysD; sulfate adenylyltransferase subunit 2 [EC:2.7.7.4]
cysC; adenylylsulfate kinase [EC:2.7.1.25]
cobT; cobaltochelatase CobT [EC:6.6.1.2]
coaE; dephospho-CoA kinase [EC:2.7.1.24]
cmcI; cephamycin C biosynthesis protein
carB, CPA2; carbamoyl-phosphate synthase large subunit [EC:6.3.5.5]
aspB; aspartate aminotransferase [EC:2.6.1.1]
ahbD; heme synthase
AFMID; arylformamidase [EC:3.5.1.9]
abfA; alpha-L-arabinofuranosidase [EC:3.2.1.55]
yrrT; putative AdoMet-dependent methyltransferase [EC:2.1.1.-]
yhdR; aspartate aminotransferase [EC:2.6.1.1]
ycsE, yitU, ywtE; 5-amino-6-(5-phospho-D-ribitylamino)uracil phosphatase [EC:3.1.3.104]
xylA; alpha-ketoglutaric semialdehyde dehydrogenase [EC:1.2.1.-]
wecC; UDP-N-acetyl-D-mannosaminuronic acid dehydrogenase [EC:1.1.1.336]
wecB; UDP-N-acetylglucosamine 2-epimerase (non-hydrolysing) [EC:5.1.3.14]
wecA, tagO, rfe; UDP-GlcNAc:undecaprenyl-phosphate/decaprenyl-phosphate GlcNAc-1-phosphate transferase [EC:2.7.8.33 2.7.8.35]
wbpP; UDP-N-acetylglucosamine 4-epimerase [EC:5.1.3.7]
wbpO; UDP-N-acetyl-D-galactosamine dehydrogenase [EC:1.1.1.-]
wbpI, wlbD; UDP-GlcNAc3NAcA epimerase [EC:5.1.3.23]
wbpE, wlbC; UDP-2-acetamido-2-deoxy-ribo-hexuluronate aminotransferase [EC:2.6.1.98]
wbpD, wlbB; UDP-2-acetamido-3-amino-2,3-dideoxy-glucuronate N-acetyltransferase [EC:2.3.1.201]
wbpB; UDP-N-acetyl-2-amino-2-deoxyglucuronate dehydrogenase [EC:1.1.1.335]
wbpA; UDP-N-acetyl-D-glucosamine dehydrogenase [EC:1.1.1.136]
wbbL; N-acetylglucosaminyl-diphospho-decaprenol L-rhamnosyltransferase [EC:2.4.1.289]
waaQ, rfaQ; heptosyltransferase III [EC:2.4.-.-]
waaO, rfaI; UDP-glucose:(glucosyl)LPS alpha-1,3-glucosyltransferase [EC:2.4.1.-]
waaL, rfaL; O-antigen ligase [EC:2.4.1.-]
waaJ, rfaJ; UDP-glucose:(galactosyl)LPS alpha-1,2-glucosyltransferase [EC:2.4.1.58]
waaI, rfaI; UDP-D-galactose:(glucosyl)LPS alpha-1,3-D-galactosyltransferase [EC:2.4.1.44]
waaG, rfaG; UDP-glucose:(heptosyl)LPS alpha-1,3-glucosyltransferase [EC:2.4.1.-]
waaF, rfaF; heptosyltransferase II [EC:2.4.-.-]
waaC, rfaC; heptosyltransferase I [EC:2.4.-.-]
vanY; zinc D-Ala-D-Ala carboxypeptidase [EC:3.4.17.14]
UXS1, uxs; UDP-glucuronate decarboxylase [EC:4.1.1.35]
UXE, uxe; UDP-arabinose 4-epimerase [EC:5.1.3.5]
ulaE, sgaU, sgbU; L-ribulose-5-phosphate 3-epimerase [EC:5.1.3.22]
UGDH, ugd; UDPglucose 6-dehydrogenase [EC:1.1.1.22]
ubiG; 2-polyprenyl-6-hydroxyphenyl methylase / 3-demethylubiquinone-9 3-methyltransferase [EC:2.1.1.222 2.1.1.64]
ubiE; demethylmenaquinone methyltransferase / 2-methoxy-6-polyprenyl-1,4-benzoquinol methylase [EC:2.1.1.163 2.1.1.201]
tyrC; cyclohexadieny/prephenate dehydrogenase [EC:1.3.1.43 1.3.1.12]
tyrB; aromatic-amino-acid transaminase [EC:2.6.1.57]
tyl1a; TDP-4-oxo-6-deoxy-alpha-D-glucose-3,4-oxoisomerase [EC:5.3.2.4]
tusA, sirA; tRNA 2-thiouridine synthesizing protein A [EC:2.8.1.-]
TSTA3, fcl; GDP-L-fucose synthase [EC:1.1.1.271]
trpCF; indole-3-glycerol phosphate synthase / phosphoribosylanthranilate isomerase [EC:4.1.1.48 5.3.1.24]
treS; maltose alpha-D-glucosyltransferase / alpha-amylase [EC:5.4.99.16 3.2.1.1]
thrB2; homoserine kinase type II [EC:2.7.1.39]
thiO; glycine oxidase [EC:1.4.3.19]
thiF; sulfur carrier protein ThiS adenylyltransferase [EC:2.7.7.73]
thiE; thiamine-phosphate pyrophosphorylase [EC:2.5.1.3]
thi4; sulfide-dependent adenosine diphosphate thiazole synthase [EC:2.4.2.59]
tdh; threonine 3-dehydrogenase [EC:1.1.1.103]
sul2; dihydropteroate synthase type 2 [EC:2.5.1.15]
sufS; cysteine desulfurase / selenocysteine lyase [EC:2.8.1.7 4.4.1.16]
STT3; dolichyl-diphosphooligosaccharide---protein glycosyltransferase [EC:2.4.99.18]
ssuD; alkanesulfonate monooxygenase [EC:1.14.14.5]
srlD; sorbitol-6-phosphate 2-dehydrogenase [EC:1.1.1.140]
spnR; dTDP-4-dehydro-2,3,6-trideoxy-D-glucose 4-aminotransferase [EC:2.6.1.110]
spnQ; dTDP-4-dehydro-2,6-dideoxy-D-glucose 3-dehydratase [EC:4.2.1.164]
spnN, oleW; dTDP-3,4-didehydro-2,6-dideoxy-alpha-D-glucose 3-reductase [EC:1.1.1.384]
speG, SAT; diamine N-acetyltransferase [EC:2.3.1.57]
speE, SRM; spermidine synthase [EC:2.5.1.16]
speE, SRM; spermidine synthase [EC:2.5.1.16]
speB; agmatinase [EC:3.5.3.11]
speA; arginine decarboxylase [EC:4.1.1.19]
SORD, gutB; L-iditol 2-dehydrogenase [EC:1.1.1.14]
SMT1, ERG6; sterol 24-C-methyltransferase [EC:2.1.1.41]
serC, PSAT1; phosphoserine aminotransferase [EC:2.6.1.52]
serA, PHGDH; D-3-phosphoglycerate dehydrogenase / 2-oxoglutarate reductase [EC:1.1.1.95 1.1.1.399]
sdhA, frdA; succinate dehydrogenase / fumarate reductase, flavoprotein subunit [EC:1.3.5.1 1.3.5.4]
scpB, mmcD; methylmalonyl-CoA decarboxylase [EC:4.1.1.-]
SCD, desC; stearoyl-CoA desaturase (Delta-9 desaturase) [EC:1.14.19.1]
SC5DL, ERG3; Delta7-sterol 5-desaturase [EC:1.14.19.20]
sbnB; N-[(2S)-2-amino-2-carboxyethyl]-L-glutamate dehydrogenase [EC:1.5.1.51]
sbnA; N-(2-amino-2-carboxyethyl)-L-glutamate synthase [EC:2.5.1.140]
rutB; ureidoacrylate peracid hydrolase [EC:3.5.1.110]
rpiB; ribose 5-phosphate isomerase B [EC:5.3.1.6]
rpe, RPE; ribulose-phosphate 3-epimerase [EC:5.1.3.1]
ribF; riboflavin kinase / FMN adenylyltransferase [EC:2.7.1.26 2.7.7.2]
ribD2; 5-amino-6-(5-phosphoribosylamino)uracil reductase [EC:1.1.1.193]
ribBA; 3,4-dihydroxy 2-butanone 4-phosphate synthase / GTP cyclohydrolase II [EC:4.1.99.12 3.5.4.25]
ribA, RIB1; GTP cyclohydrolase II [EC:3.5.4.25]
RIB7, arfC; 2,5-diamino-6-(ribosylamino)-4(3H)-pyrimidinone 5'-phosphate reductase [EC:1.1.1.302]
rhnA-cobC; ribonuclease H / adenosylcobalamin/alpha-ribazole phosphatase [EC:3.1.26.4 3.1.3.73]
RHM; UDP-glucose 4,6-dehydratase [EC:4.2.1.76]
rhlI, phzI, solI, cepI, tofI; acyl homoserine lactone synthase [EC:2.3.1.184]
rhaB; rhamnulokinase [EC:2.7.1.5]
RGP, UTM; reversibly glycosylated polypeptide / UDP-arabinopyranose mutase [EC:2.4.1.- 5.4.99.30]
rfbS; CDP-paratose synthetase [EC:1.1.1.342]
rfbG; CDP-glucose 4,6-dehydratase [EC:4.2.1.45]
rfbF; glucose-1-phosphate cytidylyltransferase [EC:2.7.7.33]
rfbD, rmlD; dTDP-4-dehydrorhamnose reductase [EC:1.1.1.133]
rfbC, rmlC; dTDP-4-dehydrorhamnose 3,5-epimerase [EC:5.1.3.13]
rfaE2; D-glycero-beta-D-manno-heptose 1-phosphate adenylyltransferase [EC:2.7.7.70]
rfaE1; D-glycero-beta-D-manno-heptose-7-phosphate kinase [EC:2.7.1.167]
rbsK, RBKS; ribokinase [EC:2.7.1.15]
racD; aspartate racemase [EC:5.1.1.13]
queF; 7-cyano-7-deazaguanine reductase [EC:1.7.1.13]
queE; 7-carboxy-7-deazaguanine synthase [EC:4.3.99.3]
queD, ptpS, PTS; 6-pyruvoyltetrahydropterin/6-carboxytetrahydropterin synthase [EC:4.2.3.12 4.1.2.50]
queC; 7-cyano-7-deazaguanine synthase [EC:6.3.4.20]
qhpA; quinohemoprotein amine dehydrogenase [EC:1.4.9.1]
pyrF; orotidine-5'-phosphate decarboxylase [EC:4.1.1.23]
pyrDI; dihydroorotate dehydrogenase (NAD+) catalytic subunit [EC:1.3.1.14]
pyrD; dihydroorotate dehydrogenase (fumarate) [EC:1.3.98.1]
pyrB, PYR2; aspartate carbamoyltransferase catalytic subunit [EC:2.1.3.2]
pylC; pyrrolysine biosynthesis protein PylC
pydC; beta-ureidopropionase / N-carbamoyl-L-amino-acid hydrolase [EC:3.5.1.6 3.5.1.87]
puuE; 4-aminobutyrate aminotransferase [EC:2.6.1.19]
puuB, ordL; gamma-glutamylputrescine oxidase [EC:1.4.3.-]
putA; RHH-type transcriptional regulator, proline utilization regulon repressor / proline dehydrogenase / delta 1-pyrroline-5-carboxylate dehydrogenase [EC:1.5.5.2 1.2.1.88]
purN; phosphoribosylglycinamide formyltransferase 1 [EC:2.1.2.2]
purM; phosphoribosylformylglycinamidine cyclo-ligase [EC:6.3.3.1]
purH; phosphoribosylaminoimidazolecarboxamide formyltransferase / IMP cyclohydrolase [EC:2.1.2.3 3.5.4.10]
purF, PPAT; amidophosphoribosyltransferase [EC:2.4.2.14]
purD; phosphoribosylamine---glycine ligase [EC:6.3.4.13]
purC; phosphoribosylaminoimidazole-succinocarboxamide synthase [EC:6.3.2.6]
purB, ADSL; adenylosuccinate lyase [EC:4.3.2.2]
purA, ADSS; adenylosuccinate synthase [EC:6.3.4.4]
psp; phosphoserine phosphatase [EC:3.1.3.3]
pseI, neuB3; pseudaminic acid synthase [EC:2.5.1.97]
pseH; UDP-4-amino-4,6-dideoxy-N-acetyl-beta-L-altrosamine N-acetyltransferase [EC:2.3.1.202]
pseF; pseudaminic acid cytidylyltransferase [EC:2.7.7.81]
pseC; UDP-4-amino-4,6-dideoxy-L-N-acetyl-beta-L-altrosamine transaminase [EC:2.6.1.92]
pseB; UDP-N-acetylglucosamine 4,6-dehydratase [EC:4.2.1.115]
psd, PISD; phosphatidylserine decarboxylase [EC:4.1.1.65]
proA; glutamate-5-semialdehyde dehydrogenase [EC:1.2.1.41]
PRK, prkB; phosphoribulokinase [EC:2.7.1.19]
ppnK, NADK; NAD+ kinase [EC:2.7.1.23]
PPCDC, coaC; phosphopantothenoylcysteine decarboxylase [EC:4.1.1.36]
POMT, pmt; dolichyl-phosphate-mannose-protein mannosyltransferase [EC:2.4.1.109]
pncB, NAPRT1; nicotinate phosphoribosyltransferase [EC:6.3.4.21]
pncA; nicotinamidase/pyrazinamidase [EC:3.5.1.19 3.5.1.-]
pmtA; phosphatidylethanolamine/phosphatidyl-N-methylethanolamine N-methyltransferase [EC:2.1.1.17 2.1.1.71]
plsY; acyl phosphate:glycerol-3-phosphate acyltransferase [EC:2.3.1.275]
plsC; 1-acyl-sn-glycerol-3-phosphate acyltransferase [EC:2.3.1.51]
pldA; phospholipase A1/A2 [EC:3.1.1.32 3.1.1.4]
PLD1_2; phospholipase D1/2 [EC:3.1.4.4]
pld; phospholipase D [EC:3.1.4.4]
plc; 1-phosphatidylinositol phosphodiesterase [EC:4.6.1.13]
PLA2G, SPLA2; secretory phospholipase A2 [EC:3.1.1.4]
pip; proline iminopeptidase [EC:3.4.11.5]
pimC; alpha-1,6-mannosyltransferase [EC:2.4.1.-]
pimB; phosphatidyl-myo-inositol dimannoside synthase [EC:2.4.1.346]
pimA; phosphatidyl-myo-inositol alpha-mannosyltransferase [EC:2.4.1.345]
phzF; trans-2,3-dihydro-3-hydroxyanthranilate isomerase [EC:5.3.3.17]
phnZ; 2-amino-1-hydroxyethylphosphonate dioxygenase (glycine-forming) [EC:1.13.11.78]
phnW; 2-aminoethylphosphonate-pyruvate transaminase [EC:2.6.1.37]
phnP; phosphoribosyl 1,2-cyclic phosphate phosphodiesterase [EC:3.1.4.55]
phbC, phaC; polyhydroxyalkanoate synthase subunit PhaC [EC:2.3.1.-]
phbB; acetoacetyl-CoA reductase [EC:1.1.1.36]
pgm; phosphoglucomutase [EC:5.4.2.2]
PGAM, gpmA; 2,3-bisphosphoglycerate-dependent phosphoglycerate mutase [EC:5.4.2.11]
pfk, pfp; ATP-dependent phosphofructokinase / diphosphate-dependent phosphofructokinase [EC:2.7.1.11 2.7.1.90]
per, rfbE; perosamine synthetase [EC:2.6.1.102]
pepN; aminopeptidase N [EC:3.4.11.2]
pepD; dipeptidase D [EC:3.4.13.-]
pdxH, PNPO; pyridoxamine 5'-phosphate oxidase [EC:1.4.3.5]
pdaD; arginine decarboxylase [EC:4.1.1.19]
pcaD; 3-oxoadipate enol-lactonase [EC:3.1.1.24]
pcaC; 4-carboxymuconolactone decarboxylase [EC:4.1.1.44]
panD; aspartate 1-decarboxylase [EC:4.1.1.11]
panB; 3-methyl-2-oxobutanoate hydroxymethyltransferase [EC:2.1.2.11]
paaK; phenylacetate-CoA ligase [EC:6.2.1.30]
paaE; ring-1,2-phenylacetyl-CoA epoxidase subunit PaaE
P4HA; prolyl 4-hydroxylase [EC:1.14.11.2]
oxdD; oxalate decarboxylase [EC:4.1.1.2]
orr; ornithine racemase [EC:5.1.1.12]
nudB, ntpA; dihydroneopterin triphosphate diphosphatase [EC:3.6.1.67]
nrnA; bifunctional oligoribonuclease and PAP phosphatase NrnA [EC:3.1.3.7 3.1.13.3]
novU; C-methyltransferase [EC:2.1.1.-]
nicA1; nicotine oxidoreductase [EC:1.5.3.-]
neuA; N-acylneuraminate cytidylyltransferase [EC:2.7.7.43]
NEU1; sialidase-1 [EC:3.2.1.18]
NANS, SAS; sialic acid synthase [EC:2.5.1.56 2.5.1.57 2.5.1.132]
NAMPT; nicotinamide phosphoribosyltransferase [EC:2.4.2.12]
nagZ; beta-N-acetylhexosaminidase [EC:3.2.1.52]
nagB, GNPDA; glucosamine-6-phosphate deaminase [EC:3.5.99.6]
nadR; HTH-type transcriptional regulator, transcriptional repressor of NAD biosynthesis genes [EC:2.7.7.1 2.7.1.22]
nadM; nicotinamide-nucleotide adenylyltransferase [EC:2.7.7.1]
nadD; nicotinate-nucleotide adenylyltransferase [EC:2.7.7.18]
nadC, QPRT; nicotinate-nucleotide pyrophosphorylase (carboxylating) [EC:2.4.2.19]
nadB; L-aspartate oxidase [EC:1.4.3.16]
nadA; quinolinate synthase [EC:2.5.1.72]
murQ; N-acetylmuramic acid 6-phosphate etherase [EC:4.2.1.126]
murM; serine/alanine adding enzyme [EC:2.3.2.10]
murI; glutamate racemase [EC:5.1.1.3]
murG; UDP-N-acetylglucosamine--N-acetylmuramyl-(pentapeptide) pyrophosphoryl-undecaprenol N-acetylglucosamine transferase [EC:2.4.1.227]
murF; UDP-N-acetylmuramoyl-tripeptide--D-alanyl-D-alanine ligase [EC:6.3.2.10]
murB; UDP-N-acetylmuramate dehydrogenase [EC:1.3.1.98]
mttB; trimethylamine---corrinoid protein Co-methyltransferase [EC:2.1.1.250]
mtnN, mtn, pfs; adenosylhomocysteine nucleosidase [EC:3.2.2.9]
mtlD; mannitol-1-phosphate 5-dehydrogenase [EC:1.1.1.17]
mtiP; 5'-methylthioinosine phosphorylase [EC:2.4.2.44]
mtaP, MTAP; 5'-methylthioadenosine phosphorylase [EC:2.4.2.28]
mtaD; 5-methylthioadenosine/S-adenosylhomocysteine deaminase [EC:3.5.4.31 3.5.4.28]
mptB; 7,8-dihydroneopterin 2',3'-cyclic phosphate phosphodiesterase [EC:3.1.4.56]
moeZR, moeBR; sulfur-carrier protein adenylyltransferase/sulfurtransferase [EC:2.7.7.80 2.7.7.- 2.8.1.11 2.8.1.-]
moeB; molybdopterin-synthase adenylyltransferase [EC:2.7.7.80]
moaC, CNX3; cyclic pyranopterin monophosphate synthase [EC:4.6.1.17]
moaA, CNX2; GTP 3',8-cyclase [EC:4.1.99.22]
MNN2; alpha 1,2-mannosyltransferase [EC:2.4.1.-]
mnmA, trmU; tRNA-uridine 2-sulfurtransferase [EC:2.8.1.13]
mmsB, HIBADH; 3-hydroxyisobutyrate dehydrogenase [EC:1.1.1.31]
MMAB, pduO; cob(I)alamin adenosyltransferase [EC:2.5.1.17]
mgs, bgsB; 1,2-diacylglycerol 3-alpha-glucosyltransferase [EC:2.4.1.337]
MGLL; acylglycerol lipase [EC:3.1.1.23]
mgdA; 1,2-diacylglycerol 3-beta-glucosyltransferase [EC:2.4.1.336]
MGAT3; beta-1,4-mannosyl-glycoprotein beta-1,4-N-acetylglucosaminyltransferase [EC:2.4.1.144]
mfnC; (5-formylfuran-3-yl)methyl phosphate transaminase [EC:2.6.1.108]
metY; O-acetylhomoserine (thiol)-lyase [EC:2.5.1.49]
menA; 1,4-dihydroxy-2-naphthoate polyprenyltransferase [EC:2.5.1.74]
mec; [CysO sulfur-carrier protein]-S-L-cysteine hydrolase [EC:3.13.1.6]
mcl2; (3S)-malyl-CoA thioesterase [EC:3.1.2.30]
mch; methenyltetrahydromethanopterin cyclohydrolase [EC:3.5.4.27]
MCEE, epi; methylmalonyl-CoA/ethylmalonyl-CoA epimerase [EC:5.1.99.1]
matB; malonyl-CoA/methylmalonyl-CoA synthetase [EC:6.2.1.-]
MARS, metG; methionyl-tRNA synthetase [EC:6.1.1.10]
mapP; maltose 6'-phosphate phosphatase [EC:3.1.3.90]
manC, cpsB; mannose-1-phosphate guanylyltransferase [EC:2.7.7.13]
manB; phosphomannomutase [EC:5.4.2.8]
LYSN; 2-aminoadipate transaminase [EC:2.6.1.-]
lysDH; lysine 6-dehydrogenase [EC:1.4.1.18]
lysA; diaminopimelate decarboxylase [EC:4.1.1.20]
LYS9; saccharopine dehydrogenase (NADP+, L-glutamate forming) [EC:1.5.1.10]
ltaS; lipoteichoic acid synthase [EC:2.7.8.20]
lpxR; lipid A 3-O-deacylase [EC:3.1.1.-]
lpxJ; Kdo2-lipid IVA 3' secondary acyltransferase [EC:2.3.1.-]
lpxH; UDP-2,3-diacylglucosamine hydrolase [EC:3.6.1.54]
lpxD; UDP-3-O-[3-hydroxymyristoyl] glucosamine N-acyltransferase [EC:2.3.1.191]
lpxC; UDP-3-O-[3-hydroxymyristoyl] N-acetylglucosamine deacetylase [EC:3.5.1.108]
lpxA; UDP-N-acetylglucosamine acyltransferase [EC:2.3.1.129]
lplA, lplJ; lipoate---protein ligase [EC:6.3.1.20]
lipB; lipoyl(octanoyl) transferase [EC:2.3.1.181]
lip, TGL2; triacylglycerol lipase [EC:3.1.1.3]
ligI; 2-pyrone-4,6-dicarboxylate lactonase [EC:3.1.1.57]
lhgO; L-2-hydroxyglutarate oxidase [EC:1.1.5.-]
leuB, IMDH; 3-isopropylmalate dehydrogenase [EC:1.1.1.85]
legI, neuB2; N,N'-diacetyllegionaminate synthase [EC:2.5.1.101]
legG, neuC2; GDP/UDP-N,N'-diacetylbacillosamine 2-epimerase (hydrolysing) [EC:3.2.1.184]
legF, ptmB; CMP-N,N'-diacetyllegionaminic acid synthase [EC:2.7.7.82]
kynB; arylformamidase [EC:3.5.1.9]
kedN5; radical SAM C-methyltransferase
kduD; 2-dehydro-3-deoxy-D-gluconate 5-dehydrogenase [EC:1.1.1.127]
kdsD, kpsF; arabinose-5-phosphate isomerase [EC:5.3.1.13]
kdsC; 3-deoxy-D-manno-octulosonate 8-phosphate phosphatase (KDO 8-P phosphatase) [EC:3.1.3.45]
kdsB; 3-deoxy-manno-octulosonate cytidylyltransferase (CMP-KDO synthetase) [EC:2.7.7.38]
kdsA; 2-dehydro-3-deoxyphosphooctonate aldolase (KDO 8-P synthase) [EC:2.5.1.55]
kdoH2; 3-deoxy-D-manno-octulosonic acid-hydrolase
kce; 3-keto-5-aminohexanoate cleavage enzyme [EC:2.3.1.247]
kamA; lysine 2,3-aminomutase [EC:5.4.3.2]
K23144; UDP-N-acetylglucosamine diphosphorylase / glucose-1-phosphate thymidylyltransferase / UDP-N-acetylgalactosamine diphosphorylase / glucosamine-1-phosphate N-acetyltransferase / galactosamine-1-phosphate N-acetyltransferase [EC:2.7.7.23 2.7.7.24 2.7.7.83 2.3.1.157 2.3.1.276]
K18534; MPBQ/MSBQ methyltransferase [EC:2.1.1.295]
K16881; mannose-1-phosphate guanylyltransferase / phosphomannomutase [EC:2.7.7.13 5.4.2.8]
K15024; putative phosphotransacetylase [EC:2.3.1.8]
K14340; mannosyltransferase [EC:2.4.1.-]
K13522, nadM; bifunctional NMN adenylyltransferase/nudix hydrolase [EC:2.7.7.1 3.6.1.-]
K13290; serine---pyruvate transaminase [EC:2.6.1.51]
K07046; L-fuconolactonase [EC:3.1.1.-]
ispD; 2-C-methyl-D-erythritol 4-phosphate cytidylyltransferase [EC:2.7.7.60]
iscS, NFS1; cysteine desulfurase [EC:2.8.1.7]
ipdC; indolepyruvate decarboxylase [EC:4.1.1.74]
iolW; scyllo-inositol 2-dehydrogenase (NADP+) [EC:1.1.1.371]
iolU; scyllo-inositol 2-dehydrogenase (NADP+) [EC:1.1.1.-]
iolG; myo-inositol 2-dehydrogenase / D-chiro-inositol 1-dehydrogenase [EC:1.1.1.18 1.1.1.369]
INV, sacA; beta-fructofuranosidase [EC:3.2.1.26]
INO1, ISYNA1; myo-inositol-1-phosphate synthase [EC:5.5.1.4]
IMA, malL; oligo-1,6-glucosidase [EC:3.2.1.10]
IDH1, IDH2, icd; isocitrate dehydrogenase [EC:1.1.1.42]
ich-Y; itaconyl-CoA hydratase [EC:4.2.1.56]
IAL; isopenicillin-N N-acyltransferase like protein
hutG; N-formylglutamate deformylase [EC:3.5.1.68]
HTD2; 3-hydroxyacyl-thioester dehydratase, animal type [EC:4.2.1.-]
hspA; 6-hydroxy-3-succinoylpyridine 3-monooxygenase [EC:1.14.13.163]
HSD17B4; (3R)-3-hydroxyacyl-CoA dehydrogenase / 3a,7a,12a-trihydroxy-5b-cholest-24-enoyl-CoA hydratase / enoyl-CoA hydratase 2 [EC:1.1.1.- 4.2.1.107 4.2.1.119]
HPSE; heparanase [EC:3.2.1.166]
hpaH; 2-oxo-hept-3-ene-1,7-dioate hydratase [EC:4.2.1.-]
hisH; imidazole glycerol-phosphate synthase subunit HisH [EC:4.3.2.10]
hisG; ATP phosphoribosyltransferase [EC:2.4.2.17]
hisF; imidazole glycerol-phosphate synthase subunit HisF [EC:4.3.2.10]
hisC; histidinol-phosphate aminotransferase [EC:2.6.1.9]
hisB; imidazoleglycerol-phosphate dehydratase [EC:4.2.1.19]
hisA; phosphoribosylformimino-5-aminoimidazole carboxamide ribotide isomerase [EC:5.3.1.16]
hipO; hippurate hydrolase [EC:3.5.1.32]
HEX; hexosaminidase [EC:3.2.1.52]
hemN, hemZ; oxygen-independent coproporphyrinogen III oxidase [EC:1.3.98.3]
hemL; glutamate-1-semialdehyde 2,1-aminomutase [EC:5.4.3.8]
hemE, UROD; uroporphyrinogen decarboxylase [EC:4.1.1.37]
GULO; L-gulonolactone oxidase [EC:1.1.3.8]
guaA, GMPS; GMP synthase (glutamine-hydrolysing) [EC:6.3.5.2]
GST, gst; glutathione S-transferase [EC:2.5.1.18]
gsp; glutathionylspermidine amidase/synthetase [EC:3.5.1.78 6.3.1.8]
gpmB; probable phosphoglycerate mutase [EC:5.4.2.12]
GPLD1; glycosylphosphatidylinositol phospholipase D [EC:3.1.4.50]
GNPNAT1, GNA1; glucosamine-phosphate N-acetyltransferase [EC:2.3.1.4]
GMPP; mannose-1-phosphate guanylyltransferase [EC:2.7.7.13]
gmhD, rfaD; ADP-L-glycero-D-manno-heptose 6-epimerase [EC:5.1.3.20]
gmhC, hldE, waaE, rfaE; D-beta-D-heptose 7-phosphate kinase / D-beta-D-heptose 1-phosphate adenosyltransferase [EC:2.7.1.167 2.7.7.70]
gmhB; D-glycero-D-manno-heptose 1,7-bisphosphate phosphatase [EC:3.1.3.82 3.1.3.83]
gmhA, lpcA; D-sedoheptulose 7-phosphate isomerase [EC:5.3.1.28]
gmd, GMDS; GDPmannose 4,6-dehydratase [EC:4.2.1.47]
glyA, SHMT; glycine hydroxymethyltransferase [EC:2.1.2.1]
GLUD1_2, gdhA; glutamate dehydrogenase (NAD(P)+) [EC:1.4.1.3]
gltX; nondiscriminating glutamyl-tRNA synthetase [EC:6.1.1.24]
GLO1, gloA; lactoylglutathione lyase [EC:4.4.1.5]
glnA, GLUL; glutamine synthetase [EC:6.3.1.2]
glmU; UDP-N-acetylglucosamine pyrophosphorylase [EC:2.7.7.23]
glmU; bifunctional UDP-N-acetylglucosamine pyrophosphorylase / Glucosamine-1-phosphate N-acetyltransferase [EC:2.7.7.23 2.3.1.157]
glmS, GFPT; glutamine---fructose-6-phosphate transaminase (isomerizing) [EC:2.6.1.16]
glgM; alpha-maltose-1-phosphate synthase [EC:2.4.1.342]
glft1; rhamnopyranosyl-N-acetylglucosaminyl-diphospho-decaprenol beta-1,3/1,4-galactofuranosyltransferase [EC:2.4.1.287]
glf; UDP-galactopyranose mutase [EC:5.4.99.9]
GLDC, gcvP; glycine dehydrogenase [EC:1.4.4.2]
GLCE; heparosan-N-sulfate-glucuronate 5-epimerase [EC:5.1.3.17]
gcvT, AMT; aminomethyltransferase [EC:2.1.2.10]
GCH1, folE; GTP cyclohydrolase IA [EC:3.5.4.16]
GBE1, glgB; 1,4-alpha-glucan branching enzyme [EC:2.4.1.18]
GATM; glycine amidinotransferase [EC:2.1.4.1]
gatC, GATC; aspartyl-tRNA(Asn)/glutamyl-tRNA(Gln) amidotransferase subunit C [EC:6.3.5.6 6.3.5.7]
gatB, PET112; aspartyl-tRNA(Asn)/glutamyl-tRNA(Gln) amidotransferase subunit B [EC:6.3.5.6 6.3.5.7]
gatA, QRSL1; aspartyl-tRNA(Asn)/glutamyl-tRNA(Gln) amidotransferase subunit A [EC:6.3.5.6 6.3.5.7]
GAPDH, gapA; glyceraldehyde 3-phosphate dehydrogenase [EC:1.2.1.12]
gap2; glyceraldehyde-3-phosphate dehydrogenase (NAD(P)) [EC:1.2.1.59]
galE, GALE; UDP-glucose 4-epimerase [EC:5.1.3.2]
gabT; 4-aminobutyrate aminotransferase / (S)-3-amino-2-methylpropionate transaminase / 5-aminovalerate transaminase [EC:2.6.1.19 2.6.1.22 2.6.1.48]
gabD; succinate-semialdehyde dehydrogenase / glutarate-semialdehyde dehydrogenase [EC:1.2.1.16 1.2.1.79 1.2.1.20]
G6PD, zwf; glucose-6-phosphate 1-dehydrogenase [EC:1.1.1.49 1.1.1.363]
fwdF, fmdF; 4Fe-4S ferredoxin
fucA; L-fuculose-phosphate aldolase [EC:4.1.2.17]
frmB, ESD, fghA; S-formylglutathione hydrolase [EC:3.1.2.12]
frmA, ADH5, adhC; S-(hydroxymethyl)glutathione dehydrogenase / alcohol dehydrogenase [EC:1.1.1.284 1.1.1.1]
frdA; fumarate reductase flavoprotein subunit [EC:1.3.5.4]
folE2; GTP cyclohydrolase IB [EC:3.5.4.16]
folD; methylenetetrahydrofolate dehydrogenase (NADP+) / methenyltetrahydrofolate cyclohydrolase [EC:1.5.1.5 3.5.4.9]
FKTN; fukutin [EC:2.7.8.-]
FKRP; fukutin-related protein [EC:2.7.8.-]
FCY1; cytosine/creatinine deaminase [EC:3.5.4.1 3.5.4.21]
fcbD; chondroitin synthase [EC:2.4.1.175 2.4.1.226]
fadA, fadI; acetyl-CoA acyltransferase [EC:2.3.1.16]
fabF, OXSM, CEM1; 3-oxoacyl-[acyl-carrier-protein] synthase II [EC:2.3.1.179]
evaC; methylation protein EvaC
evaB, megDII, angB, staI; dTDP-3-amino-2,3,6-trideoxy-4-keto-D-glucose/dTDP-3-amino-3,4,6-trideoxy-alpha-D-glucose/dTDP-2,6-dideoxy-D-kanosamine transaminase [EC:2.6.1.- 2.6.1.106]
eryBIII, tylCIII, tylC3; NDP-4-keto-2,6-dideoxyhexose 3-C-methyltransferase [EC:2.1.1.-]
eptA, pmrC; lipid A ethanolaminephosphotransferase [EC:2.7.8.43]
egtD; L-histidine Nalpha-methyltransferase [EC:2.1.1.44]
egtB; gamma-glutamyl hercynylcysteine S-oxide synthase [EC:1.14.99.50]
EARS, gltX; glutamyl-tRNA synthetase [EC:6.1.1.17]
E6.3.5.1, NADSYN1, QNS1, nadE; NAD+ synthase (glutamine-hydrolysing) [EC:6.3.5.1]
E5.1.3.6; UDP-glucuronate 4-epimerase [EC:5.1.3.6]
E4.3.1.19, ilvA, tdcB; threonine dehydratase [EC:4.3.1.19]
E4.3.1.17, sdaA, sdaB, tdcG; L-serine dehydratase [EC:4.3.1.17]
E4.3.1.12, ocd; ornithine cyclodeaminase [EC:4.3.1.12]
E4.2.1.46, rfbB, rffG; dTDP-glucose 4,6-dehydratase [EC:4.2.1.46]
E4.1.1.82; phosphonopyruvate decarboxylase [EC:4.1.1.82]
E4.1.1.49, pckA; phosphoenolpyruvate carboxykinase (ATP) [EC:4.1.1.49]
E4.1.1.17, ODC1, speC, speF; ornithine decarboxylase [EC:4.1.1.17]
E3.5.99.7; 1-aminocyclopropane-1-carboxylate deaminase [EC:3.5.99.7]
E3.5.4.16; GTP cyclohydrolase I [EC:3.5.4.16]
E3.5.3.1, rocF, arg; arginase [EC:3.5.3.1]
E3.5.1.1, ansA, ansB; L-asparaginase [EC:3.5.1.1]
E3.3.1.1, ahcY; adenosylhomocysteinase [EC:3.3.1.1]
E3.1.3.25, IMPA, suhB; myo-inositol-1(or 4)-monophosphatase [EC:3.1.3.25]
E3.1.1.45; carboxymethylenebutenolidase [EC:3.1.1.45]
E2.7.7.3B; pantetheine-phosphate adenylyltransferase [EC:2.7.7.3]
E2.7.7.3A, coaD, kdtB; pantetheine-phosphate adenylyltransferase [EC:2.7.7.3]
E2.7.7.24, rfbA, rffH; glucose-1-phosphate thymidylyltransferase [EC:2.7.7.24]
E2.7.1.71, aroK, aroL; shikimate kinase [EC:2.7.1.71]
E2.5.1.56, neuB; N-acetylneuraminate synthase [EC:2.5.1.56]
E2.4.1.5; dextransucrase [EC:2.4.1.5]
E2.3.3.3; citrate (Re)-synthase [EC:2.3.3.3]
E2.3.1.9, atoB; acetyl-CoA C-acetyltransferase [EC:2.3.1.9]
E2.3.1.54, pflD; formate C-acetyltransferase [EC:2.3.1.54]
E2.2.1.6L, ilvB, ilvG, ilvI; acetolactate synthase I/II/III large subunit [EC:2.2.1.6]
E2.1.1.95; tocopherol O-methyltransferase [EC:2.1.1.95]
E1.3.1.12; prephenate dehydrogenase [EC:1.3.1.12]
E1.14.13.1; salicylate hydroxylase [EC:1.14.13.1]
E1.1.1.65; pyridoxine 4-dehydrogenase [EC:1.1.1.65]
E1.1.1.30, bdh; 3-hydroxybutyrate dehydrogenase [EC:1.1.1.30]
dxs; 1-deoxy-D-xylulose-5-phosphate synthase [EC:2.2.1.7]
DPM1; dolichol-phosphate mannosyltransferase [EC:2.4.1.83]
DNMT3A; DNA (cytosine-5)-methyltransferase 3A [EC:2.1.1.37]
DNMT1, dcm; DNA (cytosine-5)-methyltransferase 1 [EC:2.1.1.37]
dltC; D-alanine--poly(phosphoribitol) ligase subunit 2 [EC:6.1.1.13]
DLD, lpd, pdhD; dihydrolipoamide dehydrogenase [EC:1.8.1.4]
DLAT, aceF, pdhC; pyruvate dehydrogenase E2 component (dihydrolipoamide acetyltransferase) [EC:2.3.1.12]
DHODH, pyrD; dihydroorotate dehydrogenase [EC:1.3.5.2]
dgs, bgsA; 1,2-diacylglycerol-3-alpha-glucose alpha-1,2-glucosyltransferase [EC:2.4.1.208]
dfrB, dfr2; dihydrofolate reductase (trimethoprim resistance protein) [EC:1.5.1.3]
desI, eryCIV; dTDP-4-amino-4,6-dideoxy-D-glucose transaminase [EC:2.6.1.33]
deoC, DERA; deoxyribose-phosphate aldolase [EC:4.1.2.4]
ddl; D-alanine-D-alanine ligase [EC:6.3.2.4]
davA; 5-aminopentanamidase [EC:3.5.1.30]
dat; D-alanine transaminase [EC:2.6.1.21]
dapE; succinyl-diaminopimelate desuccinylase [EC:3.5.1.18]
dapA; 4-hydroxy-tetrahydrodipicolinate synthase [EC:4.3.3.7]
dagK; diacylglycerol kinase (ATP) [EC:2.7.1.107]
dadA; D-amino-acid dehydrogenase [EC:1.4.5.1]
dacC, dacA, dacD; serine-type D-Ala-D-Ala carboxypeptidase (penicillin-binding protein 5/6) [EC:3.4.16.4]
cysQ, MET22, BPNT1; 3'(2'), 5'-bisphosphate nucleotidase [EC:3.1.3.7]
cysE; serine O-acetyltransferase [EC:2.3.1.30]
CYP51; sterol 14alpha-demethylase [EC:1.14.14.154 1.14.15.36]
cviI; acyl homoserine lactone synthase [EC:2.3.1.184]
CTH; cystathionine gamma-lyase [EC:4.4.1.1]
crtISO, crtH; prolycopene isomerase [EC:5.2.1.13]
cpeZ; bilin biosynthesis protein
COMT; catechol O-methyltransferase [EC:2.1.1.6]
comE; sulfopyruvate decarboxylase subunit beta [EC:4.1.1.79]
cofF; gamma-F420-2:alpha-L-glutamate ligase [EC:6.3.2.32]
cobS; cobaltochelatase CobS [EC:6.6.1.2]
cobK-cbiJ; precorrin-6A/cobalt-precorrin-6A reductase [EC:1.3.1.54 1.3.1.106]
cobC, phpB; alpha-ribazole phosphatase [EC:3.1.3.73]
cobA, btuR; cob(I)alamin adenosyltransferase [EC:2.5.1.17]
cobA-hemD; uroporphyrinogen III methyltransferase / synthase [EC:2.1.1.107 4.2.1.75]
coaBC, dfp; phosphopantothenoylcysteine decarboxylase / phosphopantothenate---cysteine ligase [EC:4.1.1.36 6.3.2.5]
cmcH; hydroxymethyl cephem carbamoyltransferase [EC:2.1.3.7]
CMAS; N-acylneuraminate/3-deoxy-D-glycero-D-galacto-nononate cytidylyltransferase [EC:2.7.7.43 2.7.7.92]
CHST9; carbohydrate 4-sulfotransferase 9 [EC:2.8.2.-]
catE; catechol 2,3-dioxygenase [EC:1.13.11.2]
CARP, pepA; leucyl aminopeptidase [EC:3.4.11.1]
capD; UDP-glucose 4-epimerase [EC:5.1.3.2]
calS13, atmS13; dTDP-4-amino-4,6-dideoxy-D-glucose/dTDP-4-amino-2,4-dideoxy-beta-L-xylose transaminase [EC:2.6.1.33 2.6.1.-]
calE5; enediyne biosynthesis protein CalE5
bkdA; 2-oxoisovalerate dehydrogenase E1 component [EC:1.2.4.4]
bioH; pimeloyl-[acyl-carrier protein] methyl ester esterase [EC:3.1.1.85]
bioC; malonyl-CoA O-methyltransferase [EC:2.1.1.197]
bcs1; ribitol-5-phosphate 2-dehydrogenase (NADP+) / D-ribitol-5-phosphate cytidylyltransferase [EC:1.1.1.405 2.7.7.40]
bchM, chlM; magnesium-protoporphyrin O-methyltransferase [EC:2.1.1.11]
bchE; anaerobic magnesium-protoporphyrin IX monomethyl ester cyclase [EC:1.21.98.3]
bccA, pccA; acetyl-CoA/propionyl-CoA carboxylase, biotin carboxylase, biotin carboxyl carrier protein [EC:6.4.1.2 6.4.1.3 6.3.4.14]
badH; 2-hydroxycyclohexanecarboxyl-CoA dehydrogenase [EC:1.1.1.-]
bacC; dihydroanticapsin dehydrogenase [EC:1.1.1.385]
azf; NAD+ dependent glucose-6-phosphate dehydrogenase [EC:1.1.1.388]
aveBVII, avrH; 3-O-methyltransferase [EC:2.1.1.-]
ATPVK, ntpK, atpK; V/A-type H+/Na+-transporting ATPase subunit K
aspA; aspartate ammonia-lyase [EC:4.3.1.1]
ASPA, aspA; aspartoacylase [EC:3.5.1.15]
asnB, ASNS; asparagine synthase (glutamine-hydrolysing) [EC:6.3.5.4]
asnA; aspartate--ammonia ligase [EC:6.3.1.1]
ascC, ddhC, rfbH; CDP-4-dehydro-6-deoxyglucose reductase, E1 [EC:1.17.1.1]
aroKB; shikimate kinase / 3-dehydroquinate synthase [EC:2.7.1.71 4.2.3.4]
aroE; shikimate dehydrogenase [EC:1.1.1.25]
aroC; chorismate synthase [EC:4.2.3.5]
aroB; 3-dehydroquinate synthase [EC:4.2.3.4]
AROA2, aroA; 3-deoxy-7-phosphoheptulonate synthase [EC:2.5.1.54]
AROA1, aroA; chorismate mutase [EC:5.4.99.5]
arnC, pmrF; undecaprenyl-phosphate 4-deoxy-4-formamido-L-arabinose transferase [EC:2.4.2.53]
arnB, pmrH; UDP-4-amino-4-deoxy-L-arabinose-oxoglutarate aminotransferase [EC:2.6.1.87]
arnA, pmrI; UDP-4-amino-4-deoxy-L-arabinose formyltransferase / UDP-glucuronic acid dehydrogenase (UDP-4-keto-hexauronic acid decarboxylating) [EC:2.1.2.13 1.1.1.305]
argO; N-acetylglutamate synthase [EC:2.3.1.1]
argE; acetylornithine deacetylase [EC:3.5.1.16]
argD; acetylornithine/N-succinyldiaminopimelate aminotransferase [EC:2.6.1.11 2.6.1.17]
argC; N-acetyl-gamma-glutamyl-phosphate reductase [EC:1.2.1.38]
argA; amino-acid N-acetyltransferase [EC:2.3.1.1]
arcA; arginine deiminase [EC:3.5.3.6]
araD; 2-keto-3-deoxy-L-arabinonate dehydratase [EC:4.2.1.43]
araD, ulaF, sgaE, sgbE; L-ribulose-5-phosphate 4-epimerase [EC:5.1.3.4]
araA; L-arabinose isomerase [EC:5.3.1.4]
aliB; cyclohexanecarboxyl-CoA dehydrogenase [EC:1.3.99.-]
algL; poly(beta-D-mannuronate) lyase [EC:4.2.2.3]
algG; mannuronan 5-epimerase [EC:5.1.3.37]
algD; GDP-mannose 6-dehydrogenase [EC:1.1.1.132]
algA, xanB, rfbA, wbpW, pslB; mannose-1-phosphate guanylyltransferase / mannose-6-phosphate isomerase [EC:2.7.7.13 5.3.1.8]
ALG7; UDP-N-acetylglucosamine--dolichyl-phosphate N-acetylglucosaminephosphotransferase [EC:2.7.8.15]
ald; alanine dehydrogenase [EC:1.4.1.1]
ahbC; Fe-coproporphyrin III synthase
ahbAB; siroheme decarboxylase [EC:4.1.1.111]
aguA; agmatine deiminase [EC:3.5.3.12]
adiA; arginine decarboxylase [EC:4.1.1.19]
adhE; acetaldehyde dehydrogenase / alcohol dehydrogenase [EC:1.2.1.10 1.1.1.1]
acyP; acylphosphatase [EC:3.6.1.7]
acuI; acrylyl-CoA reductase (NADPH) [EC:1.3.1.-]
ACSM; medium-chain acyl-CoA synthetase [EC:6.2.1.2]
ACSL, fadD; long-chain acyl-CoA synthetase [EC:6.2.1.3]
acpP; acyl carrier protein
ACP5; tartrate-resistant acid phosphatase type 5 [EC:3.1.3.2]
ackA; acetate kinase [EC:2.7.2.1]
acdB; acetate---CoA ligase (ADP-forming) subunit beta [EC:6.2.1.13]
acdA; acetate---CoA ligase (ADP-forming) subunit alpha [EC:6.2.1.13]
accD; acetyl-CoA carboxylase carboxyl transferase subunit beta [EC:6.4.1.2 2.1.3.15]
ABO; histo-blood group ABO system transferase [EC:2.4.1.40 2.4.1.37]
abf1; non-reducing end alpha-L-arabinofuranosidase [EC:3.2.1.55]
4CL; 4-coumarate--CoA ligase [EC:6.2.1.12]

## Sheet: Table S4
Table S4: AMGs encoded by megaphage genomes.
Scaffold_ID	Protein_ID	KEGG_hit	KEGG_name	Pfam_hit	Pfam_name	VOG_hit	VOG_name
NEUS_megaphage_1	NEUS_megaphage_1_198	K01734	mgsA; methylglyoxal synthase [EC:4.2.3.3]	NA	NA	NA	NA
NEUS_megaphage_1	NEUS_megaphage_1_418	K03639	moaA, CNX2; GTP 3',8-cyclase [EC:4.1.99.22]	PF04055.21	Radical SAM superfamily	NA	NA
NEUS_megaphage_1	NEUS_megaphage_1_458	K00287	DHFR, folA; dihydrofolate reductase [EC:1.5.1.3]	PF00186.19	Dihydrofolate reductase	VOG01033	sp|Q920D2|DYR_RAT Dihydrofolate reductase
NEUS_megaphage_1	NEUS_megaphage_1_469	K01885	EARS, gltX; glutamyl-tRNA synthetase [EC:6.1.1.17]	PF00749.21	tRNA synthetases class I (E and Q), catalytic domain	NA	NA
NEUS_megaphage_1	NEUS_megaphage_1_500	K00558	DNMT1, dcm; DNA (cytosine-5)-methyltransferase 1 [EC:2.1.1.37]	PF00145.17	C-5 cytosine-specific DNA methylase	VOG01885	sp|P34877|MTSA_LACLC Modification methylase ScrFIA
NEUS_megaphage_1	NEUS_megaphage_1_529	K03462	NAMPT; nicotinamide phosphoribosyltransferase [EC:2.4.2.12]	PF04095.16	Nicotinate phosphoribosyltransferase (NAPRTase) family	VOG00773	sp|Q52I78|NAMPT_PIG Nicotinamide phosphoribosyltransferase
NEUS_megaphage_1	NEUS_megaphage_1_708	K03269	lpxH; UDP-2,3-diacylglucosamine hydrolase [EC:3.6.1.54]	PF12850.7	Calcineurin-like phosphoesterase superfamily domain	NA	NA
NEUS_megaphage_1	NEUS_megaphage_1_819	K00737	MGAT3; beta-1,4-mannosyl-glycoprotein beta-1,4-N-acetylglucosaminyltransferase [EC:2.4.1.144]	PF04724.13	Glycosyltransferase family 17	VOG03967	REFSEQ hypothetical protein
NEUS_megaphage_1	NEUS_megaphage_1_821	K00067	rfbD, rmlD; dTDP-4-dehydrorhamnose reductase [EC:1.1.1.133]	PF04321.17	RmlD substrate binding domain	VOG01177	sp|O27818|RMLC_METTH dTDP-4-dehydrorhamnose 3,5-epimerase
NEUS_megaphage_1	NEUS_megaphage_1_822	K12452	ascC, ddhC, rfbH; CDP-4-dehydro-6-deoxyglucose reductase, E1 [EC:1.17.1.1]	PF01041.17	DegT/DnrJ/EryC1/StrS aminotransferase family	VOG02974	sp|Q9ALN8|SPNQ_SACSN dTDP-4-dehydro-2,6-dideoxy-D-glucose 3-dehydratase
NEUS_megaphage_1	NEUS_megaphage_1_826	K01711	gmd, GMDS; GDPmannose 4,6-dehydratase [EC:4.2.1.47]	PF16363.5	GDP-mannose 4,6 dehydratase	VOG00074	sp|Q9EQC1|3BHS7_MOUSE 3 beta-hydroxysteroid dehydrogenase type 7
NEUS_megaphage_1	NEUS_megaphage_1_827	K02377	TSTA3, fcl; GDP-L-fucose synthase [EC:1.1.1.271]	PF01370.21	NAD dependent epimerase/dehydratase family	VOG00074	sp|Q9EQC1|3BHS7_MOUSE 3 beta-hydroxysteroid dehydrogenase type 7
NEUS_megaphage_1	NEUS_megaphage_1_861	K06211	nadR; HTH-type transcriptional regulator, transcriptional repressor of NAD biosynthesis genes [EC:2.7.7.1 2.7.1.22]	PF13521.6	AAA domain	VOG00154	sp|P24518|NADR_SALTY Trifunctional NAD biosynthesis/regulator protein NadR
NEUS_megaphage_1	NEUS_megaphage_1_998	K00859	coaE; dephospho-CoA kinase [EC:2.7.1.24]	PF01121.20	Dephospho-CoA kinase	NA	NA
NEUS_megaphage_4	NEUS_megaphage_4_6	K06041	kdsD, kpsF; arabinose-5-phosphate isomerase [EC:5.3.1.13]	NA	NA	NA	NA
NEUS_megaphage_4	NEUS_megaphage_4_21	K08281	pncA; nicotinamidase/pyrazinamidase [EC:3.5.1.19 3.5.1.-]	NA	NA	NA	NA
NEUS_megaphage_4	NEUS_megaphage_4_28	K00969	nadD; nicotinate-nucleotide adenylyltransferase [EC:2.7.7.18]	NA	NA	NA	NA
NEUS_megaphage_4	NEUS_megaphage_4_51	K01784	galE, GALE; UDP-glucose 4-epimerase [EC:5.1.3.2]	NA	NA	NA	NA
NEUS_megaphage_4	NEUS_megaphage_4_100	K09953	lpxR; lipid A 3-O-deacylase [EC:3.1.1.-]	NA	NA	NA	NA
NEUS_megaphage_4	NEUS_megaphage_4_175	K22227	ahbD; heme synthase	NA	NA	NA	NA
NEUS_megaphage_4	NEUS_megaphage_4_366	K01916	nadE; NAD+ synthase [EC:6.3.1.5]	NA	NA	NA	NA
NEUS_megaphage_4	NEUS_megaphage_4_367	K01916	nadE; NAD+ synthase [EC:6.3.1.5]	NA	NA	NA	NA
NEUS_megaphage_4	NEUS_megaphage_4_452	K14187	tyrA; chorismate mutase / prephenate dehydrogenase [EC:5.4.99.5 1.3.1.12]	NA	NA	NA	NA
NEUS_megaphage_4	NEUS_megaphage_4_460	K13010	per, rfbE; perosamine synthetase [EC:2.6.1.102]	NA	NA	NA	NA
NEUS_megaphage_4	NEUS_megaphage_4_461	K03183	ubiE; demethylmenaquinone methyltransferase / 2-methoxy-6-polyprenyl-1,4-benzoquinol methylase [EC:2.1.1.163 2.1.1.201]	NA	NA	NA	NA
NEUS_megaphage_4	NEUS_megaphage_4_466	K01854	glf; UDP-galactopyranose mutase [EC:5.4.99.9]	NA	NA	NA	NA
NEUS_megaphage_4	NEUS_megaphage_4_468	K23083	kdoH2; 3-deoxy-D-manno-octulosonic acid-hydrolase	NA	NA	NA	NA
NEUS_megaphage_4	NEUS_megaphage_4_516	K00983	neuA; N-acylneuraminate cytidylyltransferase [EC:2.7.7.43]	NA	NA	NA	NA
NEUS_megaphage_4	NEUS_megaphage_4_517	K01654	E2.5.1.56, neuB; N-acetylneuraminate synthase [EC:2.5.1.56]	NA	NA	NA	NA
NEUS_megaphage_4	NEUS_megaphage_4_530	K13500	fcbD; chondroitin synthase [EC:2.4.1.175 2.4.1.226]	NA	NA	NA	NA
NEUS_megaphage_4	NEUS_megaphage_4_557	K06167	phnP; phosphoribosyl 1,2-cyclic phosphate phosphodiesterase [EC:3.1.4.55]	NA	NA	NA	NA
NEUS_megaphage_4	NEUS_megaphage_4_562	K00797	speE, SRM; spermidine synthase [EC:2.5.1.16]	NA	NA	NA	NA
NEUS_megaphage_4	NEUS_megaphage_4_630	K00763	pncB, NAPRT1; nicotinate phosphoribosyltransferase [EC:6.3.4.21]	NA	NA	NA	NA
NEUS_megaphage_4	NEUS_megaphage_4_640	K00957	cysD; sulfate adenylyltransferase subunit 2 [EC:2.7.7.4]	NA	NA	NA	NA
NEUS_megaphage_4	NEUS_megaphage_4_642	K00955	cysNC; bifunctional enzyme CysN/CysC [EC:2.7.7.4 2.7.1.25]	NA	NA	NA	NA
SO_2016_megaphage	SO_2016_megaphage_180	K01874	MARS, metG; methionyl-tRNA synthetase [EC:6.1.1.10]	PF09334.11	tRNA synthetases class I (M)	NA	NA
SO_2016_megaphage	SO_2016_megaphage_274	K06211	nadR; HTH-type transcriptional regulator, transcriptional repressor of NAD biosynthesis genes [EC:2.7.7.1 2.7.1.22]	PF13521.6	AAA domain	NA	NA
SO_2016_megaphage	SO_2016_megaphage_360	K01950	E6.3.5.1, NADSYN1, QNS1, nadE; NAD+ synthase (glutamine-hydrolysing) [EC:6.3.5.1]	PF00795.22	Carbon-nitrogen hydrolase	NA	NA
SO_2016_megaphage	SO_2016_megaphage_375	K01885	EARS, gltX; glutamyl-tRNA synthetase [EC:6.1.1.17]	PF00749.21	tRNA synthetases class I (E and Q), catalytic domain	NA	NA
SO_2016_megaphage	SO_2016_megaphage_402	K00763	pncB, NAPRT1; nicotinate phosphoribosyltransferase [EC:6.3.4.21]	PF04095.16	Nicotinate phosphoribosyltransferase (NAPRTase) family	NA	NA
SO_2016_megaphage	SO_2016_megaphage_407	K22391	E3.5.4.16; GTP cyclohydrolase I [EC:3.5.4.16]	PF01784.18	NIF3 (NGG1p interacting factor 3)	NA	NA
SO_2016_megaphage	SO_2016_megaphage_478	K12452	ascC, ddhC, rfbH; CDP-4-dehydro-6-deoxyglucose reductase, E1 [EC:1.17.1.1]	PF01041.17	DegT/DnrJ/EryC1/StrS aminotransferase family	NA	NA
SO_2016_megaphage	SO_2016_megaphage_480	K02377	TSTA3, fcl; GDP-L-fucose synthase [EC:1.1.1.271]	PF01370.21	NAD dependent epimerase/dehydratase family	NA	NA
SO_2016_megaphage	SO_2016_megaphage_483	K03079	ulaE, sgaU, sgbU; L-ribulose-5-phosphate 3-epimerase [EC:5.1.3.22]	NA	NA	NA	NA
SO_2016_megaphage	SO_2016_megaphage_484	K02377	TSTA3, fcl; GDP-L-fucose synthase [EC:1.1.1.271]	PF01370.21	NAD dependent epimerase/dehydratase family	NA	NA
SO_2016_megaphage	SO_2016_megaphage_485	K01854	glf; UDP-galactopyranose mutase [EC:5.4.99.9]	PF13450.6	NAD(P)-binding Rossmann-like domain	NA	NA
SO_2016_megaphage	SO_2016_megaphage_491	K01784	galE, GALE; UDP-glucose 4-epimerase [EC:5.1.3.2]	PF01370.21	NAD dependent epimerase/dehydratase family	NA	NA
SO_2016_megaphage	SO_2016_megaphage_551	K08281	pncA; nicotinamidase/pyrazinamidase [EC:3.5.1.19 3.5.1.-]	NA	NA	NA	NA
SO_2016_megaphage	SO_2016_megaphage_570	K01886	QARS, glnS; glutaminyl-tRNA synthetase [EC:6.1.1.18]	PF00749.21	tRNA synthetases class I (E and Q), catalytic domain	NA	NA
SO_2016_megaphage	SO_2016_megaphage_581	K00952	nadM; nicotinamide-nucleotide adenylyltransferase [EC:2.7.7.1]	NA	NA	NA	NA
SO_2016_megaphage	SO_2016_megaphage_631	K01711	gmd, GMDS; GDPmannose 4,6-dehydratase [EC:4.2.1.47]	PF16363.5	GDP-mannose 4,6 dehydratase	NA	NA
SO_2016_megaphage	SO_2016_megaphage_647	K22227	ahbD; heme synthase	PF04055.21	Radical SAM superfamily	NA	NA
SO_2016_megaphage	SO_2016_megaphage_660	K00969	nadD; nicotinate-nucleotide adenylyltransferase [EC:2.7.7.18]	PF01467.26	Cytidylyltransferase-like	NA	NA
SO_2016_megaphage	SO_2016_megaphage_690	K00860	cysC; adenylylsulfate kinase [EC:2.7.1.25]	PF01583.20	Adenylylsulphate kinase	NA	NA
SO_2016_megaphage	SO_2016_megaphage_708	K00954	E2.7.7.3A, coaD, kdtB; pantetheine-phosphate adenylyltransferase [EC:2.7.7.3]	NA	NA	NA	NA
SO_2017_megaphage_1	SO_2017_megaphage_1_112	K03269	lpxH; UDP-2,3-diacylglucosamine hydrolase [EC:3.6.1.54]	NA	NA	NA	NA
SO_2017_megaphage_1	SO_2017_megaphage_1_123	K00763	pncB, NAPRT1; nicotinate phosphoribosyltransferase [EC:6.3.4.21]	NA	NA	NA	NA
SO_2017_megaphage_1	SO_2017_megaphage_1_141	K01950	E6.3.5.1, NADSYN1, QNS1, nadE; NAD+ synthase (glutamine-hydrolysing) [EC:6.3.5.1]	NA	NA	NA	NA
SO_2017_megaphage_1	SO_2017_megaphage_1_153	K08281	pncA; nicotinamidase/pyrazinamidase [EC:3.5.1.19 3.5.1.-]	NA	NA	NA	NA
SO_2017_megaphage_1	SO_2017_megaphage_1_335	K00287	DHFR, folA; dihydrofolate reductase [EC:1.5.1.3]	NA	NA	NA	NA
SO_2017_megaphage_1	SO_2017_megaphage_1_341	K01619	deoC, DERA; deoxyribose-phosphate aldolase [EC:4.1.2.4]	NA	NA	NA	NA
SO_2017_megaphage_1	SO_2017_megaphage_1_414	K02626	pdaD; arginine decarboxylase [EC:4.1.1.19]	NA	NA	NA	NA
SO_2017_megaphage_1	SO_2017_megaphage_1_499	K22227	ahbD; heme synthase	NA	NA	NA	NA
SO_2017_megaphage_1	SO_2017_megaphage_1_500	K22227	ahbD; heme synthase	NA	NA	NA	NA
SO_2017_megaphage_1	SO_2017_megaphage_1_541	K00067	rfbD, rmlD; dTDP-4-dehydrorhamnose reductase [EC:1.1.1.133]	NA	NA	NA	NA
SO_2017_megaphage_1	SO_2017_megaphage_1_542	K17716	capD; UDP-glucose 4-epimerase [EC:5.1.3.2]	NA	NA	NA	NA
SO_2017_megaphage_1	SO_2017_megaphage_1_554	K01791	wecB; UDP-N-acetylglucosamine 2-epimerase (non-hydrolysing) [EC:5.1.3.14]	NA	NA	NA	NA
SO_2017_megaphage_1	SO_2017_megaphage_1_556	K12710	novU; C-methyltransferase [EC:2.1.1.-]	NA	NA	NA	NA
SO_2017_megaphage_1	SO_2017_megaphage_1_594	K01874	MARS, metG; methionyl-tRNA synthetase [EC:6.1.1.10]	NA	NA	NA	NA
SO_2017_megaphage_1	SO_2017_megaphage_1_665	K00954	E2.7.7.3A, coaD, kdtB; pantetheine-phosphate adenylyltransferase [EC:2.7.7.3]	NA	NA	NA	NA
SO_2017_megaphage_1	SO_2017_megaphage_1_728	K02377	TSTA3, fcl; GDP-L-fucose synthase [EC:1.1.1.271]	NA	NA	NA	NA
SO_2017_megaphage_1	SO_2017_megaphage_1_758	K07260	vanY; zinc D-Ala-D-Ala carboxypeptidase [EC:3.4.17.14]	NA	NA	NA	NA
SO_2017_megaphage_1	SO_2017_megaphage_1_840	K00969	nadD; nicotinate-nucleotide adenylyltransferase [EC:2.7.7.18]	NA	NA	NA	NA
SO_2017_megaphage_1	SO_2017_megaphage_1_843	K01939	purA, ADSS; adenylosuccinate synthase [EC:6.3.4.4]	NA	NA	NA	NA
SO_2017_megaphage_1	SO_2017_megaphage_1_1042	K08678	UXS1, uxs; UDP-glucuronate decarboxylase [EC:4.1.1.35]	NA	NA	NA	NA
NEUS_megaphage_3	NEUS_megaphage_3_13	K01432	AFMID; arylformamidase [EC:3.5.1.9]	NA	NA	NA	NA
NEUS_megaphage_3	NEUS_megaphage_3_67	K01897	ACSL, fadD; long-chain acyl-CoA synthetase [EC:6.2.1.3]	NA	NA	NA	NA
NEUS_megaphage_3	NEUS_megaphage_3_68	K18661	matB; malonyl-CoA/methylmalonyl-CoA synthetase [EC:6.2.1.-]	NA	NA	NA	NA
NEUS_megaphage_3	NEUS_megaphage_3_69	K02078	acpP; acyl carrier protein	NA	NA	NA	NA
NEUS_megaphage_3	NEUS_megaphage_3_70	K22227	ahbD; heme synthase	NA	NA	NA	NA
NEUS_megaphage_3	NEUS_megaphage_3_177	K00657	speG, SAT; diamine N-acetyltransferase [EC:2.3.1.57]	NA	NA	NA	NA
NEUS_megaphage_3	NEUS_megaphage_3_229	K01784	galE, GALE; UDP-glucose 4-epimerase [EC:5.1.3.2]	NA	NA	NA	NA
NEUS_megaphage_3	NEUS_megaphage_3_358	K01916	nadE; NAD+ synthase [EC:6.3.1.5]	NA	NA	NA	NA
NEUS_megaphage_3	NEUS_megaphage_3_363	K06167	phnP; phosphoribosyl 1,2-cyclic phosphate phosphodiesterase [EC:3.1.4.55]	NA	NA	NA	NA
NEUS_megaphage_3	NEUS_megaphage_3_401	K08281	pncA; nicotinamidase/pyrazinamidase [EC:3.5.1.19 3.5.1.-]	NA	NA	NA	NA
NEUS_megaphage_3	NEUS_megaphage_3_402	K00952	nadM; nicotinamide-nucleotide adenylyltransferase [EC:2.7.7.1]	NA	NA	NA	NA
NEUS_megaphage_3	NEUS_megaphage_3_404	K00763	pncB, NAPRT1; nicotinate phosphoribosyltransferase [EC:6.3.4.21]	NA	NA	NA	NA
NEUS_megaphage_3	NEUS_megaphage_3_420	K02851	wecA, tagO, rfe; UDP-GlcNAc:undecaprenyl-phosphate/decaprenyl-phosphate GlcNAc-1-phosphate transferase [EC:2.7.8.33 2.7.8.35]	NA	NA	NA	NA
NEUS_megaphage_3	NEUS_megaphage_3_423	K00860	cysC; adenylylsulfate kinase [EC:2.7.1.25]	NA	NA	NA	NA
NEUS_megaphage_3	NEUS_megaphage_3_517	K00858	ppnK, NADK; NAD+ kinase [EC:2.7.1.23]	NA	NA	NA	NA
NEUS_megaphage_3	NEUS_megaphage_3_523	K00954	E2.7.7.3A, coaD, kdtB; pantetheine-phosphate adenylyltransferase [EC:2.7.7.3]	NA	NA	NA	NA
NEUS_megaphage_3	NEUS_megaphage_3_736	K00797	speE, SRM; spermidine synthase [EC:2.5.1.16]	NA	NA	NA	NA
NEUS_megaphage_2	NEUS_megaphage_2_55	K00859	coaE; dephospho-CoA kinase [EC:2.7.1.24]	NA	NA	NA	NA
NEUS_megaphage_2	NEUS_megaphage_2_294	K03462	NAMPT; nicotinamide phosphoribosyltransferase [EC:2.4.2.12]	NA	NA	NA	NA
NEUS_megaphage_2	NEUS_megaphage_2_311	K00287	DHFR, folA; dihydrofolate reductase [EC:1.5.1.3]	NA	NA	NA	NA
NEUS_megaphage_2	NEUS_megaphage_2_320	K00954	E2.7.7.3A, coaD, kdtB; pantetheine-phosphate adenylyltransferase [EC:2.7.7.3]	NA	NA	NA	NA
NEUS_megaphage_2	NEUS_megaphage_2_332	K01885	EARS, gltX; glutamyl-tRNA synthetase [EC:6.1.1.17]	NA	NA	NA	NA
NEUS_megaphage_2	NEUS_megaphage_2_356	K06211	nadR; HTH-type transcriptional regulator, transcriptional repressor of NAD biosynthesis genes [EC:2.7.7.1 2.7.1.22]	NA	NA	NA	NA
NEUS_megaphage_2	NEUS_megaphage_2_358	K03639	moaA, CNX2; GTP 3',8-cyclase [EC:4.1.99.22]	NA	NA	NA	NA
NEUS_megaphage_2	NEUS_megaphage_2_394	K00859	coaE; dephospho-CoA kinase [EC:2.7.1.24]	NA	NA	NA	NA
NEUS_megaphage_2	NEUS_megaphage_2_850	K01711	gmd, GMDS; GDPmannose 4,6-dehydratase [EC:4.2.1.47]	NA	NA	NA	NA
NEUS_megaphage_2	NEUS_megaphage_2_851	K02377	TSTA3, fcl; GDP-L-fucose synthase [EC:1.1.1.271]	NA	NA	NA	NA
SO_2017_megaphage_2	SO_2017_megaphage_2_19	K01874	MARS, metG; methionyl-tRNA synthetase [EC:6.1.1.10]	PF09334.11	tRNA synthetases class I (M)	NA	NA
SO_2017_megaphage_2	SO_2017_megaphage_2_77	K00657	speG, SAT; diamine N-acetyltransferase [EC:2.3.1.57]	PF00583.25	Acetyltransferase (GNAT) family	NA	NA
SO_2017_megaphage_2	SO_2017_megaphage_2_329	K07260	vanY; zinc D-Ala-D-Ala carboxypeptidase [EC:3.4.17.14]	PF02557.17	D-alanyl-D-alanine carboxypeptidase	NA	NA
SO_2017_megaphage_2	SO_2017_megaphage_2_509	K00472	P4HA; prolyl 4-hydroxylase [EC:1.14.11.2]	PF13640.6	2OG-Fe(II) oxygenase superfamily	NA	NA
SO_2017_megaphage_2	SO_2017_megaphage_2_602	K00859	coaE; dephospho-CoA kinase [EC:2.7.1.24]	PF01121.20	Dephospho-CoA kinase	NA	NA
SO_2017_megaphage_2	SO_2017_megaphage_2_699	K01885	EARS, gltX; glutamyl-tRNA synthetase [EC:6.1.1.17]	PF00749.21	tRNA synthetases class I (E and Q), catalytic domain	NA	NA
SO_2017_megaphage_2	SO_2017_megaphage_2_710	K01886	QARS, glnS; glutaminyl-tRNA synthetase [EC:6.1.1.18]	PF00749.21	tRNA synthetases class I (E and Q), catalytic domain	NA	NA
SO_2017_megaphage_2	SO_2017_megaphage_2_734	K12452	ascC, ddhC, rfbH; CDP-4-dehydro-6-deoxyglucose reductase, E1 [EC:1.17.1.1]	PF01041.17	DegT/DnrJ/EryC1/StrS aminotransferase family	NA	NA
SO_2017_megaphage_2	SO_2017_megaphage_2_735	K00067	rfbD, rmlD; dTDP-4-dehydrorhamnose reductase [EC:1.1.1.133]	PF04321.17	RmlD substrate binding domain	NA	NA
SO_2017_megaphage_2	SO_2017_megaphage_2_740	K00737	MGAT3; beta-1,4-mannosyl-glycoprotein beta-1,4-N-acetylglucosaminyltransferase [EC:2.4.1.144]	PF04724.13	Glycosyltransferase family 17	NA	NA
SO_2017_megaphage_2	SO_2017_megaphage_2_742	K12454	rfbE; CDP-paratose 2-epimerase [EC:5.1.3.10]	PF01370.21	NAD dependent epimerase/dehydratase family	NA	NA

## Sheet: SO_2016 IMG accessions
Ga0172377_10000004
Ga0172377_10000049
Ga0172377_10000057
Ga0172377_10000101
Ga0172377_10000116
Ga0172377_10000117
Ga0172377_10000119
Ga0172377_10000145
Ga0172377_10000186
Ga0172377_10000224
Ga0172377_10000229
Ga0172377_10000249
Ga0172377_10000257
Ga0172377_10000258
Ga0172377_10000264
Ga0172377_10000276
Ga0172377_10000361
Ga0172377_10000370
Ga0172377_10000371
Ga0172377_10000414
Ga0172377_10000426
Ga0172377_10000451
Ga0172377_10000465
Ga0172377_10000478
Ga0172377_10000484
Ga0172377_10000501
Ga0172377_10000502
Ga0172377_10000510
Ga0172377_10000535
Ga0172377_10000537
Ga0172377_10000563
Ga0172377_10000577
Ga0172377_10000589
Ga0172377_10000603
Ga0172377_10000621
Ga0172377_10000623
Ga0172377_10000661
Ga0172377_10000675
Ga0172377_10000697
Ga0172377_10000708
Ga0172377_10000715
Ga0172377_10000783
Ga0172377_10000797
Ga0172377_10000802
Ga0172377_10000811
Ga0172377_10000828
Ga0172377_10000836
Ga0172377_10000862
Ga0172377_10000889
Ga0172377_10000900
Ga0172377_10000904
Ga0172377_10000951
Ga0172377_10001053
Ga0172377_10001091
Ga0172377_10001168
Ga0172377_10001177
Ga0172377_10001189
Ga0172377_10001194
Ga0172377_10001201
Ga0172377_10001230
Ga0172377_10001238
Ga0172377_10001239
Ga0172377_10001240
Ga0172377_10001248
Ga0172377_10001255
Ga0172377_10001263
Ga0172377_10001265
Ga0172377_10001266
Ga0172377_10001304
Ga0172377_10001335
Ga0172377_10001384
Ga0172377_10001390
Ga0172377_10001420
Ga0172377_10001425
Ga0172377_10001432
Ga0172377_10001441
Ga0172377_10001461
Ga0172377_10001465
Ga0172377_10001551
Ga0172377_10001570
Ga0172377_10001603
Ga0172377_10001619
Ga0172377_10001645
Ga0172377_10001658
Ga0172377_10001661
Ga0172377_10001689
Ga0172377_10001707
Ga0172377_10001713
Ga0172377_10001749
Ga0172377_10001777
Ga0172377_10001802
Ga0172377_10001805
Ga0172377_10001825
Ga0172377_10001853
Ga0172377_10001883
Ga0172377_10001961
Ga0172377_10001966
Ga0172377_10001974
Ga0172377_10001981
Ga0172377_10001995
Ga0172377_10002019
Ga0172377_10002043
Ga0172377_10002065
Ga0172377_10002082
Ga0172377_10002091
Ga0172377_10002108
Ga0172377_10002123
Ga0172377_10002130
Ga0172377_10002206
Ga0172377_10002209
Ga0172377_10002219
Ga0172377_10002224
Ga0172377_10002228
Ga0172377_10002241
Ga0172377_10002249
Ga0172377_10002254
Ga0172377_10002267
Ga0172377_10002268
Ga0172377_10002270
Ga0172377_10002288
Ga0172377_10002344
Ga0172377_10002360
Ga0172377_10002399
Ga0172377_10002428
Ga0172377_10002432
Ga0172377_10002523
Ga0172377_10002526
Ga0172377_10002542
Ga0172377_10002554
Ga0172377_10002571
Ga0172377_10002597
Ga0172377_10002598
Ga0172377_10002607
Ga0172377_10002654
Ga0172377_10002675
Ga0172377_10002679
Ga0172377_10002701
Ga0172377_10002708
Ga0172377_10002715
Ga0172377_10002769
Ga0172377_10002774
Ga0172377_10002782
Ga0172377_10002785
Ga0172377_10002852
Ga0172377_10002857
Ga0172377_10002865
Ga0172377_10002883
Ga0172377_10002895
Ga0172377_10002897
Ga0172377_10002914
Ga0172377_10002951
Ga0172377_10002967
Ga0172377_10002995
Ga0172377_10003029
Ga0172377_10003091
Ga0172377_10003135
Ga0172377_10003153
Ga0172377_10003176
Ga0172377_10003247
Ga0172377_10003275
Ga0172377_10003278
Ga0172377_10003286
Ga0172377_10003334
Ga0172377_10003346
Ga0172377_10003355
Ga0172377_10003377
Ga0172377_10003378
Ga0172377_10003386
Ga0172377_10003395
Ga0172377_10003418
Ga0172377_10003424
Ga0172377_10003441
Ga0172377_10003451
Ga0172377_10003457
Ga0172377_10003481
Ga0172377_10003504
Ga0172377_10003527
Ga0172377_10003531
Ga0172377_10003597
Ga0172377_10003617
Ga0172377_10003618
Ga0172377_10003640
Ga0172377_10003641
Ga0172377_10003651
Ga0172377_10003661
Ga0172377_10003672
Ga0172377_10003677
Ga0172377_10003682
Ga0172377_10003712
Ga0172377_10003755
Ga0172377_10003771
Ga0172377_10003793
Ga0172377_10003827
Ga0172377_10003886
Ga0172377_10003923
Ga0172377_10003933
Ga0172377_10003934
Ga0172377_10003949
Ga0172377_10003976
Ga0172377_10004009
Ga0172377_10004027
Ga0172377_10004066
Ga0172377_10004073
Ga0172377_10004102
Ga0172377_10004135
Ga0172377_10004173
Ga0172377_10004175
Ga0172377_10004185
Ga0172377_10004204
Ga0172377_10004207
Ga0172377_10004211
Ga0172377_10004259
Ga0172377_10004284
Ga0172377_10004292
Ga0172377_10004319
Ga0172377_10004337
Ga0172377_10004383
Ga0172377_10004409
Ga0172377_10004424
Ga0172377_10004427
Ga0172377_10004449
Ga0172377_10004463
Ga0172377_10004465
Ga0172377_10004485
Ga0172377_10004522
Ga0172377_10004550
Ga0172377_10004553
Ga0172377_10004575
Ga0172377_10004577
Ga0172377_10004613
Ga0172377_10004615
Ga0172377_10004616
Ga0172377_10004637
Ga0172377_10004646
Ga0172377_10004683
Ga0172377_10004711
Ga0172377_10004731
Ga0172377_10004738
Ga0172377_10004760
Ga0172377_10004762
Ga0172377_10004779
Ga0172377_10004805
Ga0172377_10004818
Ga0172377_10004850
Ga0172377_10004867
Ga0172377_10004869
Ga0172377_10004903
Ga0172377_10004929
Ga0172377_10004980
Ga0172377_10004998
Ga0172377_10005058
Ga0172377_10005065
Ga0172377_10005089
Ga0172377_10005096
Ga0172377_10005099
Ga0172377_10005105
Ga0172377_10005124
Ga0172377_10005131
Ga0172377_10005160
Ga0172377_10005162
Ga0172377_10005169
Ga0172377_10005172
Ga0172377_10005210
Ga0172377_10005273
Ga0172377_10005275
Ga0172377_10005276
Ga0172377_10005277
Ga0172377_10005315
Ga0172377_10005330
Ga0172377_10005336
Ga0172377_10005418
Ga0172377_10005454
Ga0172377_10005509
Ga0172377_10005545
Ga0172377_10005550
Ga0172377_10005598
Ga0172377_10005603
Ga0172377_10005635
Ga0172377_10005647
Ga0172377_10005649
Ga0172377_10005688
Ga0172377_10005706
Ga0172377_10005750
Ga0172377_10005768
Ga0172377_10005795
Ga0172377_10005831
Ga0172377_10005842
Ga0172377_10005844
Ga0172377_10005862
Ga0172377_10005886
Ga0172377_10005896
Ga0172377_10005920
Ga0172377_10005927
Ga0172377_10005933
Ga0172377_10005955
Ga0172377_10005959
Ga0172377_10005983
Ga0172377_10006004
Ga0172377_10006031
Ga0172377_10006040
Ga0172377_10006042
Ga0172377_10006055
Ga0172377_10006073
Ga0172377_10006081
Ga0172377_10006090
Ga0172377_10006102
Ga0172377_10006121
Ga0172377_10006141
Ga0172377_10006148
Ga0172377_10006156
Ga0172377_10006182
Ga0172377_10006188
Ga0172377_10006189
Ga0172377_10006191
Ga0172377_10006193
Ga0172377_10006226
Ga0172377_10006228
Ga0172377_10006250
Ga0172377_10006264
Ga0172377_10006282
Ga0172377_10006284
Ga0172377_10006288
Ga0172377_10006310
Ga0172377_10006332
Ga0172377_10006402
Ga0172377_10006404
Ga0172377_10006406
Ga0172377_10006452
Ga0172377_10006454
Ga0172377_10006468
Ga0172377_10006471
Ga0172377_10006513
Ga0172377_10006516
Ga0172377_10006532
Ga0172377_10006564
Ga0172377_10006569
Ga0172377_10006573
Ga0172377_10006622
Ga0172377_10006662
Ga0172377_10006701
Ga0172377_10006732
Ga0172377_10006740
Ga0172377_10006748
Ga0172377_10006749
Ga0172377_10006761
Ga0172377_10006798
Ga0172377_10006799
Ga0172377_10006814
Ga0172377_10006858
Ga0172377_10006948
Ga0172377_10006976
Ga0172377_10006989
Ga0172377_10007020
Ga0172377_10007023
Ga0172377_10007040
Ga0172377_10007063
Ga0172377_10007068
Ga0172377_10007070
Ga0172377_10007077
Ga0172377_10007088
Ga0172377_10007090
Ga0172377_10007130
Ga0172377_10007135
Ga0172377_10007141
Ga0172377_10007152
Ga0172377_10007187
Ga0172377_10007199
Ga0172377_10007200
Ga0172377_10007352
Ga0172377_10007368
Ga0172377_10007374
Ga0172377_10007377
Ga0172377_10007420
Ga0172377_10007435
Ga0172377_10007479
Ga0172377_10007508
Ga0172377_10007519
Ga0172377_10007539
Ga0172377_10007556
Ga0172377_10007574
Ga0172377_10007580
Ga0172377_10007581
Ga0172377_10007585
Ga0172377_10007596
Ga0172377_10007599
Ga0172377_10007611
Ga0172377_10007620
Ga0172377_10007661
Ga0172377_10007685
Ga0172377_10007732
Ga0172377_10007760
Ga0172377_10007788
Ga0172377_10007809
Ga0172377_10007818
Ga0172377_10007866
Ga0172377_10007872
Ga0172377_10007877
Ga0172377_10007885
Ga0172377_10007937
Ga0172377_10007939
Ga0172377_10007951
Ga0172377_10007957
Ga0172377_10007963
Ga0172377_10008013
Ga0172377_10008028
Ga0172377_10008048
Ga0172377_10008057
Ga0172377_10008083
Ga0172377_10008165
Ga0172377_10008175
Ga0172377_10008194
Ga0172377_10008195
Ga0172377_10008231
Ga0172377_10008241
Ga0172377_10008268
Ga0172377_10008275
Ga0172377_10008309
Ga0172377_10008326
Ga0172377_10008378
Ga0172377_10008386
Ga0172377_10008407
Ga0172377_10008413
Ga0172377_10008426
Ga0172377_10008467
Ga0172377_10008468
Ga0172377_10008488
Ga0172377_10008490
Ga0172377_10008598
Ga0172377_10008620
Ga0172377_10008627
Ga0172377_10008632
Ga0172377_10008652
Ga0172377_10008655
Ga0172377_10008705
Ga0172377_10008730
Ga0172377_10008745
Ga0172377_10008756
Ga0172377_10008802
Ga0172377_10008805
Ga0172377_10008810
Ga0172377_10008812
Ga0172377_10008852
Ga0172377_10008857
Ga0172377_10008869
Ga0172377_10008870
Ga0172377_10008872
Ga0172377_10008893
Ga0172377_10008896
Ga0172377_10008908
Ga0172377_10008934
Ga0172377_10008936
Ga0172377_10008946
Ga0172377_10008955
Ga0172377_10008962
Ga0172377_10008973
Ga0172377_10008997
Ga0172377_10009003
Ga0172377_10009011
Ga0172377_10009016
Ga0172377_10009017
Ga0172377_10009019
Ga0172377_10009020
Ga0172377_10009027
Ga0172377_10009038
Ga0172377_10009067
Ga0172377_10009071
Ga0172377_10009087
Ga0172377_10009110
Ga0172377_10009131
Ga0172377_10009133
Ga0172377_10009173
Ga0172377_10009176
Ga0172377_10009193
Ga0172377_10009243
Ga0172377_10009275
Ga0172377_10009295
Ga0172377_10009299
Ga0172377_10009307
Ga0172377_10009317
Ga0172377_10009325
Ga0172377_10009349
Ga0172377_10009355
Ga0172377_10009356
Ga0172377_10009357
Ga0172377_10009361
Ga0172377_10009369
Ga0172377_10009385
Ga0172377_10009392
Ga0172377_10009408
Ga0172377_10009430
Ga0172377_10009474
Ga0172377_10009476
Ga0172377_10009491
Ga0172377_10009501
Ga0172377_10009510
Ga0172377_10009520
Ga0172377_10009543
Ga0172377_10009560
Ga0172377_10009567
Ga0172377_10009588
Ga0172377_10009603
Ga0172377_10009626
Ga0172377_10009647
Ga0172377_10009660
Ga0172377_10009670
Ga0172377_10009698
Ga0172377_10009720
Ga0172377_10009742
Ga0172377_10009805
Ga0172377_10009807
Ga0172377_10009880
Ga0172377_10009902
Ga0172377_10009910
Ga0172377_10009913
Ga0172377_10009956
Ga0172377_10009957
Ga0172377_10009987
Ga0172377_10010034
Ga0172377_10010050
Ga0172377_10010071
Ga0172377_10010080
Ga0172377_10010081
Ga0172377_10010099
Ga0172377_10010161
Ga0172377_10010222
Ga0172377_10010225
Ga0172377_10010267
Ga0172377_10010306
Ga0172377_10010333
Ga0172377_10010358
Ga0172377_10010386
Ga0172377_10010403
Ga0172377_10010436
Ga0172377_10010443
Ga0172377_10010446
Ga0172377_10010469
Ga0172377_10010480
Ga0172377_10010497
Ga0172377_10010507
Ga0172377_10010527
Ga0172377_10010547
Ga0172377_10010551
Ga0172377_10010560
Ga0172377_10010568
Ga0172377_10010580
Ga0172377_10010581
Ga0172377_10010612
Ga0172377_10010630
Ga0172377_10010636
Ga0172377_10010651
Ga0172377_10010664
Ga0172377_10010680
Ga0172377_10010767
Ga0172377_10010771
Ga0172377_10010775
Ga0172377_10010839
Ga0172377_10010843
Ga0172377_10010864
Ga0172377_10010887
Ga0172377_10010898
Ga0172377_10010919
Ga0172377_10010932
Ga0172377_10010951
Ga0172377_10010955
Ga0172377_10010964
Ga0172377_10010973
Ga0172377_10010978
Ga0172377_10010979
Ga0172377_10010982
Ga0172377_10010990
Ga0172377_10011024
Ga0172377_10011028
Ga0172377_10011038
Ga0172377_10011040
Ga0172377_10011055
Ga0172377_10011066
Ga0172377_10011086
Ga0172377_10011099
Ga0172377_10011100
Ga0172377_10011122
Ga0172377_10011124
Ga0172377_10011125
Ga0172377_10011134
Ga0172377_10011148
Ga0172377_10011149
Ga0172377_10011166
Ga0172377_10011169
Ga0172377_10011172
Ga0172377_10011184
Ga0172377_10011191
Ga0172377_10011193
Ga0172377_10011195
Ga0172377_10011199
Ga0172377_10011200
Ga0172377_10011218
Ga0172377_10011263
Ga0172377_10011271
Ga0172377_10011307
Ga0172377_10011309
Ga0172377_10011332
Ga0172377_10011335
Ga0172377_10011336
Ga0172377_10011366
Ga0172377_10011421
Ga0172377_10011447
Ga0172377_10011517
Ga0172377_10011519
Ga0172377_10011526
Ga0172377_10011538
Ga0172377_10011557
Ga0172377_10011565
Ga0172377_10011588
Ga0172377_10011608
Ga0172377_10011632
Ga0172377_10011634
Ga0172377_10011638
Ga0172377_10011654
Ga0172377_10011668
Ga0172377_10011679
Ga0172377_10011687
Ga0172377_10011695
Ga0172377_10011706
Ga0172377_10011726
Ga0172377_10011728
Ga0172377_10011740
Ga0172377_10011748
Ga0172377_10011750
Ga0172377_10011799
Ga0172377_10011808
Ga0172377_10011813
Ga0172377_10011816
Ga0172377_10011824
Ga0172377_10011830
Ga0172377_10011831
Ga0172377_10011866
Ga0172377_10011878
Ga0172377_10011896
Ga0172377_10011929
Ga0172377_10011930
Ga0172377_10011937
Ga0172377_10011961
Ga0172377_10011966
Ga0172377_10012005
Ga0172377_10012011
Ga0172377_10012047
Ga0172377_10012069
Ga0172377_10012088
Ga0172377_10012101
Ga0172377_10012112
Ga0172377_10012141
Ga0172377_10012143
Ga0172377_10012155
Ga0172377_10012171
Ga0172377_10012196
Ga0172377_10012203
Ga0172377_10012234
Ga0172377_10012237
Ga0172377_10012251
Ga0172377_10012281
Ga0172377_10012297
Ga0172377_10012299
Ga0172377_10012319
Ga0172377_10012325
Ga0172377_10012343
Ga0172377_10012389
Ga0172377_10012422
Ga0172377_10012440
Ga0172377_10012443
Ga0172377_10012459
Ga0172377_10012472
Ga0172377_10012478
Ga0172377_10012484
Ga0172377_10012485
Ga0172377_10012509
Ga0172377_10012550
Ga0172377_10012556
Ga0172377_10012572
Ga0172377_10012578
Ga0172377_10012579
Ga0172377_10012585
Ga0172377_10012645
Ga0172377_10012648
Ga0172377_10012668
Ga0172377_10012677
Ga0172377_10012684
Ga0172377_10012736
Ga0172377_10012754
Ga0172377_10012773
Ga0172377_10012791
Ga0172377_10012831
Ga0172377_10012840
Ga0172377_10012853
Ga0172377_10012860
Ga0172377_10012862
Ga0172377_10012915
Ga0172377_10012926
Ga0172377_10012940
Ga0172377_10012946
Ga0172377_10012952
Ga0172377_10012956
Ga0172377_10012966
Ga0172377_10012977
Ga0172377_10012978
Ga0172377_10012979
Ga0172377_10012989
Ga0172377_10012991
Ga0172377_10013000
Ga0172377_10013016
Ga0172377_10013022
Ga0172377_10013063
Ga0172377_10013077
Ga0172377_10013114
Ga0172377_10013128
Ga0172377_10013135
Ga0172377_10013137
Ga0172377_10013150
Ga0172377_10013175
Ga0172377_10013183
Ga0172377_10013185
Ga0172377_10013216
Ga0172377_10013237
Ga0172377_10013272
Ga0172377_10013290
Ga0172377_10013319
Ga0172377_10013348
Ga0172377_10013350
Ga0172377_10013366
Ga0172377_10013368
Ga0172377_10013371
Ga0172377_10013372
Ga0172377_10013385
Ga0172377_10013409
Ga0172377_10013423
Ga0172377_10013446
Ga0172377_10013449
Ga0172377_10013457
Ga0172377_10013466
Ga0172377_10013482
Ga0172377_10013502
Ga0172377_10013527
Ga0172377_10013547
Ga0172377_10013564
Ga0172377_10013580
Ga0172377_10013587
Ga0172377_10013603
Ga0172377_10013611
Ga0172377_10013628
Ga0172377_10013632
Ga0172377_10013634
Ga0172377_10013664
Ga0172377_10013667
Ga0172377_10013671
Ga0172377_10013679
Ga0172377_10013683
Ga0172377_10013735
Ga0172377_10013739
Ga0172377_10013768
Ga0172377_10013795
Ga0172377_10013811
Ga0172377_10013838
Ga0172377_10013848
Ga0172377_10013859
Ga0172377_10013894
Ga0172377_10013900
Ga0172377_10013927
Ga0172377_10013938
Ga0172377_10013945
Ga0172377_10013958
Ga0172377_10013977
Ga0172377_10013979
Ga0172377_10013982
Ga0172377_10013990
Ga0172377_10013996
Ga0172377_10014025
Ga0172377_10014039
Ga0172377_10014048
Ga0172377_10014071
Ga0172377_10014074
Ga0172377_10014084
Ga0172377_10014112
Ga0172377_10014123
Ga0172377_10014151
Ga0172377_10014158
Ga0172377_10014245
Ga0172377_10014251
Ga0172377_10014264
Ga0172377_10014314
Ga0172377_10014325
Ga0172377_10014355
Ga0172377_10014361
Ga0172377_10014373
Ga0172377_10014384
Ga0172377_10014388
Ga0172377_10014399
Ga0172377_10014454
Ga0172377_10014481
Ga0172377_10014486
Ga0172377_10014501
Ga0172377_10014508
Ga0172377_10014518
Ga0172377_10014561
Ga0172377_10014581
Ga0172377_10014589
Ga0172377_10014593
Ga0172377_10014594
Ga0172377_10014596
Ga0172377_10014604
Ga0172377_10014613
Ga0172377_10014623
Ga0172377_10014632
Ga0172377_10014664
Ga0172377_10014668
Ga0172377_10014677
Ga0172377_10014688
Ga0172377_10014692
Ga0172377_10014698
Ga0172377_10014702
Ga0172377_10014738
Ga0172377_10014761
Ga0172377_10014767
Ga0172377_10014792
Ga0172377_10014795
Ga0172377_10014802
Ga0172377_10014824
Ga0172377_10014836
Ga0172377_10014838
Ga0172377_10014849
Ga0172377_10014876
Ga0172377_10014886
Ga0172377_10014906
Ga0172377_10014963
Ga0172377_10014968
Ga0172377_10014970
Ga0172377_10014978
Ga0172377_10014996
Ga0172377_10015004
Ga0172377_10015038
Ga0172377_10015051
Ga0172377_10015059
Ga0172377_10015072
Ga0172377_10015088
Ga0172377_10015097
Ga0172377_10015105
Ga0172377_10015108
Ga0172377_10015114
Ga0172377_10015134
Ga0172377_10015138
Ga0172377_10015175
Ga0172377_10015200
Ga0172377_10015236
Ga0172377_10015259
Ga0172377_10015268
Ga0172377_10015311
Ga0172377_10015328
Ga0172377_10015332
Ga0172377_10015333
Ga0172377_10015334
Ga0172377_10015337
Ga0172377_10015361
Ga0172377_10015365
Ga0172377_10015367
Ga0172377_10015406
Ga0172377_10015425
Ga0172377_10015457
Ga0172377_10015460
Ga0172377_10015462
Ga0172377_10015466
Ga0172377_10015485
Ga0172377_10015525
Ga0172377_10015550
Ga0172377_10015553
Ga0172377_10015579
Ga0172377_10015580
Ga0172377_10015590
Ga0172377_10015610
Ga0172377_10015632
Ga0172377_10015640
Ga0172377_10015678
Ga0172377_10015692
Ga0172377_10015703
Ga0172377_10015715
Ga0172377_10015756
Ga0172377_10015758
Ga0172377_10015762
Ga0172377_10015765
Ga0172377_10015773
Ga0172377_10015774
Ga0172377_10015791
Ga0172377_10015808
Ga0172377_10015831
Ga0172377_10015848
Ga0172377_10015878
Ga0172377_10015879
Ga0172377_10015939
Ga0172377_10015951
Ga0172377_10015971
Ga0172377_10015973
Ga0172377_10015979
Ga0172377_10015981
Ga0172377_10016016
Ga0172377_10016029
Ga0172377_10016031
Ga0172377_10016042
Ga0172377_10016070
Ga0172377_10016073
Ga0172377_10016091
Ga0172377_10016160
Ga0172377_10016182
Ga0172377_10016236
Ga0172377_10016263
Ga0172377_10016280
Ga0172377_10016294
Ga0172377_10016299
Ga0172377_10016314
Ga0172377_10016319
Ga0172377_10016330
Ga0172377_10016334
Ga0172377_10016360
Ga0172377_10016363
Ga0172377_10016370
Ga0172377_10016395
Ga0172377_10016451
Ga0172377_10016459
Ga0172377_10016477
Ga0172377_10016497
Ga0172377_10016504
Ga0172377_10016509
Ga0172377_10016516
Ga0172377_10016526
Ga0172377_10016547
Ga0172377_10016568
Ga0172377_10016592
Ga0172377_10016599
Ga0172377_10016601
Ga0172377_10016609
Ga0172377_10016618
Ga0172377_10016665
Ga0172377_10016666
Ga0172377_10016669
Ga0172377_10016711
Ga0172377_10016731
Ga0172377_10016736
Ga0172377_10016738
Ga0172377_10016748
Ga0172377_10016750
Ga0172377_10016760
Ga0172377_10016764
Ga0172377_10016780
Ga0172377_10016796
Ga0172377_10016821
Ga0172377_10016856
Ga0172377_10016864
Ga0172377_10016865
Ga0172377_10016871
Ga0172377_10016895
Ga0172377_10016896
Ga0172377_10016926
Ga0172377_10016943
Ga0172377_10016955
Ga0172377_10016973
Ga0172377_10016976
Ga0172377_10016993
Ga0172377_10017013
Ga0172377_10017017
Ga0172377_10017036
Ga0172377_10017050
Ga0172377_10017079
Ga0172377_10017094
Ga0172377_10017118
Ga0172377_10017135
Ga0172377_10017145
Ga0172377_10017166
Ga0172377_10017214
Ga0172377_10017216
Ga0172377_10017309
Ga0172377_10017314
Ga0172377_10017324
Ga0172377_10017329
Ga0172377_10017333
Ga0172377_10017352
Ga0172377_10017363
Ga0172377_10017406
Ga0172377_10017409
Ga0172377_10017410
Ga0172377_10017412
Ga0172377_10017468
Ga0172377_10017470
Ga0172377_10017481
Ga0172377_10017489
Ga0172377_10017496
Ga0172377_10017501
Ga0172377_10017513
Ga0172377_10017522
Ga0172377_10017546
Ga0172377_10017552
Ga0172377_10017601
Ga0172377_10017641
Ga0172377_10017644
Ga0172377_10017645
Ga0172377_10017649
Ga0172377_10017656
Ga0172377_10017663
Ga0172377_10017695
Ga0172377_10017697
Ga0172377_10017710
Ga0172377_10017742
Ga0172377_10017753
Ga0172377_10017797
Ga0172377_10017801
Ga0172377_10017807
Ga0172377_10017808
Ga0172377_10017833
Ga0172377_10017873
Ga0172377_10017910
Ga0172377_10017935
Ga0172377_10017948
Ga0172377_10017954
Ga0172377_10017955
Ga0172377_10017957
Ga0172377_10017987
Ga0172377_10017997
Ga0172377_10018012
Ga0172377_10018021
Ga0172377_10018030
Ga0172377_10018033
Ga0172377_10018039
Ga0172377_10018048
Ga0172377_10018055
Ga0172377_10018071
Ga0172377_10018076
Ga0172377_10018116
Ga0172377_10018126
Ga0172377_10018132
Ga0172377_10018151
Ga0172377_10018155
Ga0172377_10018172
Ga0172377_10018183
Ga0172377_10018200
Ga0172377_10018214
Ga0172377_10018219
Ga0172377_10018234
Ga0172377_10018255
Ga0172377_10018276
Ga0172377_10018303
Ga0172377_10018306
Ga0172377_10018316
Ga0172377_10018318
Ga0172377_10018324
Ga0172377_10018327
Ga0172377_10018358
Ga0172377_10018364
Ga0172377_10018376
Ga0172377_10018379
Ga0172377_10018398
Ga0172377_10018401
Ga0172377_10018409
Ga0172377_10018412
Ga0172377_10018437
Ga0172377_10018455
Ga0172377_10018457
Ga0172377_10018472
Ga0172377_10018477
Ga0172377_10018498
Ga0172377_10018507
Ga0172377_10018508
Ga0172377_10018524
Ga0172377_10018528
Ga0172377_10018538
Ga0172377_10018565
Ga0172377_10018566
Ga0172377_10018577
Ga0172377_10018592
Ga0172377_10018606
Ga0172377_10018652
Ga0172377_10018654
Ga0172377_10018666
Ga0172377_10018668
Ga0172377_10018669
Ga0172377_10018681
Ga0172377_10018692
Ga0172377_10018694
Ga0172377_10018707
Ga0172377_10018731
Ga0172377_10018772
Ga0172377_10018804
Ga0172377_10018827
Ga0172377_10018842
Ga0172377_10018862
Ga0172377_10018864
Ga0172377_10018901
Ga0172377_10018906
Ga0172377_10018916
Ga0172377_10018922
Ga0172377_10018929
Ga0172377_10018937
Ga0172377_10018958
Ga0172377_10018961
Ga0172377_10018981
Ga0172377_10018987
Ga0172377_10018990
Ga0172377_10018992
Ga0172377_10019012
Ga0172377_10019024
Ga0172377_10019029
Ga0172377_10019038
Ga0172377_10019039
Ga0172377_10019052
Ga0172377_10019078
Ga0172377_10019096
Ga0172377_10019109
Ga0172377_10019113
Ga0172377_10019141
Ga0172377_10019159
Ga0172377_10019178
Ga0172377_10019194
Ga0172377_10019198
Ga0172377_10019201
Ga0172377_10019241
Ga0172377_10019280
Ga0172377_10019282
Ga0172377_10019284
Ga0172377_10019286
Ga0172377_10019291
Ga0172377_10019343
Ga0172377_10019345
Ga0172377_10019347
Ga0172377_10019353
Ga0172377_10019356
Ga0172377_10019375
Ga0172377_10019383
Ga0172377_10019391
Ga0172377_10019402
Ga0172377_10019440
Ga0172377_10019442
Ga0172377_10019470
Ga0172377_10019478
Ga0172377_10019482
Ga0172377_10019507
Ga0172377_10019508
Ga0172377_10019509
Ga0172377_10019528
Ga0172377_10019532
Ga0172377_10019543
Ga0172377_10019553
Ga0172377_10019557
Ga0172377_10019580
Ga0172377_10019582
Ga0172377_10019627
Ga0172377_10019642
Ga0172377_10019661
Ga0172377_10019665
Ga0172377_10019672
Ga0172377_10019681
Ga0172377_10019687
Ga0172377_10019719
Ga0172377_10019750
Ga0172377_10019751
Ga0172377_10019775
Ga0172377_10019777
Ga0172377_10019779
Ga0172377_10019806
Ga0172377_10019813
Ga0172377_10019819
Ga0172377_10019822
Ga0172377_10019835
Ga0172377_10019915
Ga0172377_10019916
Ga0172377_10019934
Ga0172377_10019936
Ga0172377_10019942
Ga0172377_10019997
Ga0172377_10020042
Ga0172377_10020067
Ga0172377_10020087
Ga0172377_10020150
Ga0172377_10020182
Ga0172377_10020187
Ga0172377_10020219
Ga0172377_10020231
Ga0172377_10020273
Ga0172377_10020281
Ga0172377_10020283
Ga0172377_10020286
Ga0172377_10020290
Ga0172377_10020306
Ga0172377_10020307
Ga0172377_10020314
Ga0172377_10020334
Ga0172377_10020336
Ga0172377_10020368
Ga0172377_10020377
Ga0172377_10020386
Ga0172377_10020393
Ga0172377_10020412
Ga0172377_10020420
Ga0172377_10020437
Ga0172377_10020466
Ga0172377_10020481
Ga0172377_10020482
Ga0172377_10020489
Ga0172377_10020492
Ga0172377_10020528
Ga0172377_10020535
Ga0172377_10020542
Ga0172377_10020554
Ga0172377_10020651
Ga0172377_10020660
Ga0172377_10020662
Ga0172377_10020672
Ga0172377_10020673
Ga0172377_10020682
Ga0172377_10020692
Ga0172377_10020696
Ga0172377_10020703
Ga0172377_10020720
Ga0172377_10020728
Ga0172377_10020774
Ga0172377_10020775
Ga0172377_10020784
Ga0172377_10020797
Ga0172377_10020801
Ga0172377_10020802
Ga0172377_10020806
Ga0172377_10020819
Ga0172377_10020847
Ga0172377_10020851
Ga0172377_10020854
Ga0172377_10020857
Ga0172377_10020862
Ga0172377_10020889
Ga0172377_10020892
Ga0172377_10020900
Ga0172377_10020904
Ga0172377_10020930
Ga0172377_10020937
Ga0172377_10020976
Ga0172377_10020985
Ga0172377_10020992
Ga0172377_10021014
Ga0172377_10021033
Ga0172377_10021038
Ga0172377_10021059
Ga0172377_10021103
Ga0172377_10021135
Ga0172377_10021140
Ga0172377_10021145
Ga0172377_10021150
Ga0172377_10021165
Ga0172377_10021181
Ga0172377_10021204
Ga0172377_10021218
Ga0172377_10021221
Ga0172377_10021225
Ga0172377_10021249
Ga0172377_10021254
Ga0172377_10021259
Ga0172377_10021264
Ga0172377_10021267
Ga0172377_10021276
Ga0172377_10021283
Ga0172377_10021289
Ga0172377_10021292
Ga0172377_10021311
Ga0172377_10021312
Ga0172377_10021315
Ga0172377_10021334
Ga0172377_10021346
Ga0172377_10021352
Ga0172377_10021364
Ga0172377_10021366
Ga0172377_10021373
Ga0172377_10021410
Ga0172377_10021411
Ga0172377_10021417
Ga0172377_10021436
Ga0172377_10021462
Ga0172377_10021504
Ga0172377_10021510
Ga0172377_10021526
Ga0172377_10021537
Ga0172377_10021562
Ga0172377_10021574
Ga0172377_10021579
Ga0172377_10021581
Ga0172377_10021583
Ga0172377_10021605
Ga0172377_10021651
Ga0172377_10021654
Ga0172377_10021665
Ga0172377_10021705
Ga0172377_10021755
Ga0172377_10021757
Ga0172377_10021761
Ga0172377_10021766
Ga0172377_10021789
Ga0172377_10021794
Ga0172377_10021800
Ga0172377_10021805
Ga0172377_10021830
Ga0172377_10021861
Ga0172377_10021866
Ga0172377_10021873
Ga0172377_10021901
Ga0172377_10021930
Ga0172377_10021933
Ga0172377_10021941
Ga0172377_10021952
Ga0172377_10021954
Ga0172377_10021956
Ga0172377_10021972
Ga0172377_10021974
Ga0172377_10021977
Ga0172377_10021980
Ga0172377_10021994
Ga0172377_10022004
Ga0172377_10022010
Ga0172377_10022034
Ga0172377_10022037
Ga0172377_10022044
Ga0172377_10022066
Ga0172377_10022074
Ga0172377_10022080
Ga0172377_10022092
Ga0172377_10022106
Ga0172377_10022110
Ga0172377_10022112
Ga0172377_10022137
Ga0172377_10022150
Ga0172377_10022159
Ga0172377_10022170
Ga0172377_10022188
Ga0172377_10022189
Ga0172377_10022207
Ga0172377_10022209
Ga0172377_10022251
Ga0172377_10022252
Ga0172377_10022255
Ga0172377_10022256
Ga0172377_10022260
Ga0172377_10022271
Ga0172377_10022290
Ga0172377_10022296
Ga0172377_10022335
Ga0172377_10022357
Ga0172377_10022358
Ga0172377_10022376
Ga0172377_10022377
Ga0172377_10022383
Ga0172377_10022387
Ga0172377_10022391
Ga0172377_10022412
Ga0172377_10022425
Ga0172377_10022436
Ga0172377_10022444
Ga0172377_10022467
Ga0172377_10022477
Ga0172377_10022479
Ga0172377_10022514
Ga0172377_10022517
Ga0172377_10022523
Ga0172377_10022527
Ga0172377_10022531
Ga0172377_10022538
Ga0172377_10022540
Ga0172377_10022550
Ga0172377_10022559
Ga0172377_10022566
Ga0172377_10022584
Ga0172377_10022606
Ga0172377_10022618
Ga0172377_10022634
Ga0172377_10022651
Ga0172377_10022663
Ga0172377_10022666
Ga0172377_10022681
Ga0172377_10022691
Ga0172377_10022699
Ga0172377_10022724
Ga0172377_10022729
Ga0172377_10022765
Ga0172377_10022776
Ga0172377_10022790
Ga0172377_10022809
Ga0172377_10022823
Ga0172377_10022828
Ga0172377_10022833
Ga0172377_10022866
Ga0172377_10022877
Ga0172377_10022918
Ga0172377_10022942
Ga0172377_10022964
Ga0172377_10023002
Ga0172377_10023023
Ga0172377_10023026
Ga0172377_10023051
Ga0172377_10023053
Ga0172377_10023061
Ga0172377_10023063
Ga0172377_10023088
Ga0172377_10023109
Ga0172377_10023116
Ga0172377_10023128
Ga0172377_10023169
Ga0172377_10023175
Ga0172377_10023199
Ga0172377_10023216
Ga0172377_10023222
Ga0172377_10023229
Ga0172377_10023258
Ga0172377_10023267
Ga0172377_10023284
Ga0172377_10023305
Ga0172377_10023314
Ga0172377_10023340
Ga0172377_10023356
Ga0172377_10023360
Ga0172377_10023371
Ga0172377_10023379
Ga0172377_10023387
Ga0172377_10023391
Ga0172377_10023394
Ga0172377_10023401
Ga0172377_10023411
Ga0172377_10023418
Ga0172377_10023444
Ga0172377_10023485
Ga0172377_10023492
Ga0172377_10023505
Ga0172377_10023507
Ga0172377_10023517
Ga0172377_10023533
Ga0172377_10023540
Ga0172377_10023543
Ga0172377_10023552
Ga0172377_10023564
Ga0172377_10023579
Ga0172377_10023583
Ga0172377_10023586
Ga0172377_10023616
Ga0172377_10023630
Ga0172377_10023631
Ga0172377_10023642
Ga0172377_10023644
Ga0172377_10023645
Ga0172377_10023700
Ga0172377_10023714
Ga0172377_10023715
Ga0172377_10023728
Ga0172377_10023732
Ga0172377_10023746
Ga0172377_10023775
Ga0172377_10023776
Ga0172377_10023797
Ga0172377_10023807
Ga0172377_10023810
Ga0172377_10023830
Ga0172377_10023833
Ga0172377_10023844
Ga0172377_10023848
Ga0172377_10023880
Ga0172377_10023911
Ga0172377_10023921
Ga0172377_10023922
Ga0172377_10023965
Ga0172377_10023982
Ga0172377_10023988
Ga0172377_10023989
Ga0172377_10023996
Ga0172377_10023998
Ga0172377_10024000
Ga0172377_10024008
Ga0172377_10024021
Ga0172377_10024022
Ga0172377_10024043
Ga0172377_10024072
Ga0172377_10024097
Ga0172377_10024109
Ga0172377_10024134
Ga0172377_10024135
Ga0172377_10024143
Ga0172377_10024144
Ga0172377_10024148
Ga0172377_10024157
Ga0172377_10024190
Ga0172377_10024210
Ga0172377_10024213
Ga0172377_10024223
Ga0172377_10024230
Ga0172377_10024252
Ga0172377_10024290
Ga0172377_10024299
Ga0172377_10024301
Ga0172377_10024314
Ga0172377_10024325
Ga0172377_10024328
Ga0172377_10024348
Ga0172377_10024372
Ga0172377_10024373
Ga0172377_10024374
Ga0172377_10024381
Ga0172377_10024384
Ga0172377_10024389
Ga0172377_10024429
Ga0172377_10024471
Ga0172377_10024502
Ga0172377_10024503
Ga0172377_10024524
Ga0172377_10024539
Ga0172377_10024542
Ga0172377_10024543
Ga0172377_10024551
Ga0172377_10024556
Ga0172377_10024559
Ga0172377_10024563
Ga0172377_10024564
Ga0172377_10024593
Ga0172377_10024604
Ga0172377_10024610
Ga0172377_10024611
Ga0172377_10024614
Ga0172377_10024644
Ga0172377_10024645
Ga0172377_10024655
Ga0172377_10024684
Ga0172377_10024699
Ga0172377_10024738
Ga0172377_10024765
Ga0172377_10024783
Ga0172377_10024814
Ga0172377_10024826
Ga0172377_10024827
Ga0172377_10024828
Ga0172377_10024830
Ga0172377_10024862
Ga0172377_10024868
Ga0172377_10024885
Ga0172377_10024890
Ga0172377_10024900
Ga0172377_10024904
Ga0172377_10024916
Ga0172377_10024939
Ga0172377_10024947
Ga0172377_10024983
Ga0172377_10025005
Ga0172377_10025019
Ga0172377_10025020
Ga0172377_10025023
Ga0172377_10025040
Ga0172377_10025044
Ga0172377_10025049
Ga0172377_10025055
Ga0172377_10025062
Ga0172377_10025111
Ga0172377_10025112
Ga0172377_10025120
Ga0172377_10025130
Ga0172377_10025136
Ga0172377_10025148
Ga0172377_10025151
Ga0172377_10025184
Ga0172377_10025185
Ga0172377_10025198
Ga0172377_10025227
Ga0172377_10025234
Ga0172377_10025240
Ga0172377_10025249
Ga0172377_10025272
Ga0172377_10025276
Ga0172377_10025290
Ga0172377_10025308
Ga0172377_10025320
Ga0172377_10025350
Ga0172377_10025354
Ga0172377_10025363
Ga0172377_10025375
Ga0172377_10025379
Ga0172377_10025384
Ga0172377_10025389
Ga0172377_10025417
Ga0172377_10025439
Ga0172377_10025458
Ga0172377_10025473
Ga0172377_10025485
Ga0172377_10025502
Ga0172377_10025507
Ga0172377_10025539
Ga0172377_10025540
Ga0172377_10025546
Ga0172377_10025564
Ga0172377_10025587
Ga0172377_10025593
Ga0172377_10025596
Ga0172377_10025622
Ga0172377_10025634
Ga0172377_10025644
Ga0172377_10025651
Ga0172377_10025658
Ga0172377_10025661
Ga0172377_10025668
Ga0172377_10025683
Ga0172377_10025700
Ga0172377_10025717
Ga0172377_10025719
Ga0172377_10025724
Ga0172377_10025727
Ga0172377_10025737
Ga0172377_10025739
Ga0172377_10025752
Ga0172377_10025769
Ga0172377_10025772
Ga0172377_10025804
Ga0172377_10025809
Ga0172377_10025813
Ga0172377_10025834
Ga0172377_10025847
Ga0172377_10025860
Ga0172377_10025874
Ga0172377_10025954
Ga0172377_10025970
Ga0172377_10025982
Ga0172377_10025996
Ga0172377_10026009
Ga0172377_10026017
Ga0172377_10026023
Ga0172377_10026027
Ga0172377_10026051
Ga0172377_10026056
Ga0172377_10026074
Ga0172377_10026075
Ga0172377_10026081
Ga0172377_10026086
Ga0172377_10026090
Ga0172377_10026097
Ga0172377_10026098
Ga0172377_10026106
Ga0172377_10026117
Ga0172377_10026129
Ga0172377_10026133
Ga0172377_10026138
Ga0172377_10026153
Ga0172377_10026172
Ga0172377_10026186
Ga0172377_10026189
Ga0172377_10026205
Ga0172377_10026209
Ga0172377_10026216
Ga0172377_10026221
Ga0172377_10026227
Ga0172377_10026229
Ga0172377_10026232
Ga0172377_10026253
Ga0172377_10026299
Ga0172377_10026305
Ga0172377_10026366
Ga0172377_10026392
Ga0172377_10026405
Ga0172377_10026408
Ga0172377_10026416
Ga0172377_10026432
Ga0172377_10026436
Ga0172377_10026442
Ga0172377_10026463
Ga0172377_10026481
Ga0172377_10026487
Ga0172377_10026504
Ga0172377_10026530
Ga0172377_10026557
Ga0172377_10026563
Ga0172377_10026575
Ga0172377_10026585
Ga0172377_10026589
Ga0172377_10026612
Ga0172377_10026630
Ga0172377_10026651
Ga0172377_10026662
Ga0172377_10026666
Ga0172377_10026683
Ga0172377_10026687
Ga0172377_10026696
Ga0172377_10026705
Ga0172377_10026724
Ga0172377_10026736
Ga0172377_10026737
Ga0172377_10026740
Ga0172377_10026750
Ga0172377_10026763
Ga0172377_10026772
Ga0172377_10026779
Ga0172377_10026789
Ga0172377_10026793
Ga0172377_10026817
Ga0172377_10026829
Ga0172377_10026864
Ga0172377_10026869
Ga0172377_10026878
Ga0172377_10026904
Ga0172377_10026915
Ga0172377_10026942
Ga0172377_10026943
Ga0172377_10026945
Ga0172377_10026946
Ga0172377_10026962
Ga0172377_10026974
Ga0172377_10026978
Ga0172377_10026994
Ga0172377_10027007
Ga0172377_10027009
Ga0172377_10027011
Ga0172377_10027012
Ga0172377_10027017
Ga0172377_10027023
Ga0172377_10027069
Ga0172377_10027084
Ga0172377_10027089
Ga0172377_10027097
Ga0172377_10027107
Ga0172377_10027111
Ga0172377_10027115
Ga0172377_10027116
Ga0172377_10027127
Ga0172377_10027131
Ga0172377_10027134
Ga0172377_10027145
Ga0172377_10027155
Ga0172377_10027157
Ga0172377_10027189
Ga0172377_10027191
Ga0172377_10027198
Ga0172377_10027199
Ga0172377_10027206
Ga0172377_10027207
Ga0172377_10027222
Ga0172377_10027224
Ga0172377_10027227
Ga0172377_10027228
Ga0172377_10027230
Ga0172377_10027234
Ga0172377_10027237
Ga0172377_10027244
Ga0172377_10027268
Ga0172377_10027281
Ga0172377_10027284
Ga0172377_10027290
Ga0172377_10027292
Ga0172377_10027295
Ga0172377_10027301
Ga0172377_10027325
Ga0172377_10027337
Ga0172377_10027345
Ga0172377_10027352
Ga0172377_10027370
Ga0172377_10027382
Ga0172377_10027394
Ga0172377_10027428
Ga0172377_10027454
Ga0172377_10027455
Ga0172377_10027462
Ga0172377_10027475
Ga0172377_10027478
Ga0172377_10027485
Ga0172377_10027486
Ga0172377_10027498
Ga0172377_10027507
Ga0172377_10027530
Ga0172377_10027531
Ga0172377_10027533
Ga0172377_10027541
Ga0172377_10027580
Ga0172377_10027581
Ga0172377_10027622
Ga0172377_10027623
Ga0172377_10027636
Ga0172377_10027657
Ga0172377_10027664
Ga0172377_10027670
Ga0172377_10027674
Ga0172377_10027703
Ga0172377_10027705
Ga0172377_10027713
Ga0172377_10027720
Ga0172377_10027721
Ga0172377_10027724
Ga0172377_10027757
Ga0172377_10027760
Ga0172377_10027776
Ga0172377_10027794
Ga0172377_10027801
Ga0172377_10027807
Ga0172377_10027810
Ga0172377_10027824
Ga0172377_10027836
Ga0172377_10027842
Ga0172377_10027847
Ga0172377_10027881
Ga0172377_10027894
Ga0172377_10027899
Ga0172377_10027907
Ga0172377_10027922
Ga0172377_10027930
Ga0172377_10027944
Ga0172377_10027970
Ga0172377_10027982
Ga0172377_10027985
Ga0172377_10028061
Ga0172377_10028081
Ga0172377_10028095
Ga0172377_10028096
Ga0172377_10028105
Ga0172377_10028131
Ga0172377_10028140
Ga0172377_10028174
Ga0172377_10028179
Ga0172377_10028186
Ga0172377_10028197
Ga0172377_10028209
Ga0172377_10028245
Ga0172377_10028247
Ga0172377_10028305
Ga0172377_10028316
Ga0172377_10028318
Ga0172377_10028342
Ga0172377_10028347
Ga0172377_10028380
Ga0172377_10028395
Ga0172377_10028399
Ga0172377_10028413
Ga0172377_10028435
Ga0172377_10028461
Ga0172377_10028496
Ga0172377_10028503
Ga0172377_10028510
Ga0172377_10028512
Ga0172377_10028521
Ga0172377_10028532
Ga0172377_10028542
Ga0172377_10028543
Ga0172377_10028551
Ga0172377_10028555
Ga0172377_10028624
Ga0172377_10028629
Ga0172377_10028667
Ga0172377_10028673
Ga0172377_10028686
Ga0172377_10028703
Ga0172377_10028715
Ga0172377_10028717
Ga0172377_10028718
Ga0172377_10028728
Ga0172377_10028736
Ga0172377_10028771
Ga0172377_10028777
Ga0172377_10028800
Ga0172377_10028801
Ga0172377_10028805
Ga0172377_10028811
Ga0172377_10028817
Ga0172377_10028819
Ga0172377_10028824
Ga0172377_10028839
Ga0172377_10028842
Ga0172377_10028845
Ga0172377_10028853
Ga0172377_10028864
Ga0172377_10028865
Ga0172377_10028869
Ga0172377_10028880
Ga0172377_10028905
Ga0172377_10028918
Ga0172377_10028934
Ga0172377_10028942
Ga0172377_10028946
Ga0172377_10028979
Ga0172377_10028988
Ga0172377_10029009
Ga0172377_10029032
Ga0172377_10029036
Ga0172377_10029038
Ga0172377_10029043
Ga0172377_10029053
Ga0172377_10029059
Ga0172377_10029081
Ga0172377_10029101
Ga0172377_10029130
Ga0172377_10029135
Ga0172377_10029193
Ga0172377_10029204
Ga0172377_10029213
Ga0172377_10029246
Ga0172377_10029260
Ga0172377_10029264
Ga0172377_10029270
Ga0172377_10029277
Ga0172377_10029278
Ga0172377_10029289
Ga0172377_10029303
Ga0172377_10029322
Ga0172377_10029333
Ga0172377_10029334
Ga0172377_10029363
Ga0172377_10029388
Ga0172377_10029398
Ga0172377_10029399
Ga0172377_10029447
Ga0172377_10029454
Ga0172377_10029457
Ga0172377_10029467
Ga0172377_10029483
Ga0172377_10029486
Ga0172377_10029487
Ga0172377_10029526
Ga0172377_10029545
Ga0172377_10029555
Ga0172377_10029563
Ga0172377_10029581
Ga0172377_10029584
Ga0172377_10029588
Ga0172377_10029601
Ga0172377_10029604
Ga0172377_10029613
Ga0172377_10029619
Ga0172377_10029623
Ga0172377_10029659
Ga0172377_10029666
Ga0172377_10029703
Ga0172377_10029708
Ga0172377_10029715
Ga0172377_10029772
Ga0172377_10029785
Ga0172377_10029796
Ga0172377_10029840
Ga0172377_10029854
Ga0172377_10029873
Ga0172377_10029875
Ga0172377_10029882
Ga0172377_10029884
Ga0172377_10029891
Ga0172377_10029897
Ga0172377_10029904
Ga0172377_10029916
Ga0172377_10029919
Ga0172377_10029936
Ga0172377_10029939
Ga0172377_10029962
Ga0172377_10029972
Ga0172377_10029990
Ga0172377_10030008
Ga0172377_10030009
Ga0172377_10030013
Ga0172377_10030026
Ga0172377_10030045
Ga0172377_10030046
Ga0172377_10030067
Ga0172377_10030071
Ga0172377_10030085
Ga0172377_10030106
Ga0172377_10030114
Ga0172377_10030122
Ga0172377_10030126
Ga0172377_10030128
Ga0172377_10030161
Ga0172377_10030178
Ga0172377_10030198
Ga0172377_10030231
Ga0172377_10030234
Ga0172377_10030245
Ga0172377_10030248
Ga0172377_10030258
Ga0172377_10030286
Ga0172377_10030295
Ga0172377_10030297
Ga0172377_10030312
Ga0172377_10030318
Ga0172377_10030328
Ga0172377_10030336
Ga0172377_10030349
Ga0172377_10030382
Ga0172377_10030384
Ga0172377_10030391
Ga0172377_10030397
Ga0172377_10030424
Ga0172377_10030440
Ga0172377_10030449
Ga0172377_10030472
Ga0172377_10030489
Ga0172377_10030513
Ga0172377_10030515
Ga0172377_10030517
Ga0172377_10030518
Ga0172377_10030519
Ga0172377_10030538
Ga0172377_10030553
Ga0172377_10030556
Ga0172377_10030568
Ga0172377_10030571
Ga0172377_10030582
Ga0172377_10030584
Ga0172377_10030591
Ga0172377_10030596
Ga0172377_10030606
Ga0172377_10030610
[truncated: 20,658 more rows]

## Sheet: SO_2017 IMG accessions
Ga0265297_10000004
Ga0265297_10000012
Ga0265297_10000043
Ga0265297_10000047
Ga0265297_10000052
Ga0265297_10000065
Ga0265297_10000074
Ga0265297_10000084
Ga0265297_10000095
Ga0265297_10000100
Ga0265297_10000103
Ga0265297_10000104
Ga0265297_10000105
Ga0265297_10000120
Ga0265297_10000130
Ga0265297_10000132
Ga0265297_10000139
Ga0265297_10000147
Ga0265297_10000149
Ga0265297_10000154
Ga0265297_10000158
Ga0265297_10000178
Ga0265297_10000186
Ga0265297_10000189
Ga0265297_10000204
Ga0265297_10000221
Ga0265297_10000228
Ga0265297_10000229
Ga0265297_10000235
Ga0265297_10000244
Ga0265297_10000247
Ga0265297_10000257
Ga0265297_10000272
Ga0265297_10000280
Ga0265297_10000282
Ga0265297_10000291
Ga0265297_10000301
Ga0265297_10000323
Ga0265297_10000329
Ga0265297_10000334
Ga0265297_10000341
Ga0265297_10000344
Ga0265297_10000358
Ga0265297_10000364
Ga0265297_10000372
Ga0265297_10000394
Ga0265297_10000396
Ga0265297_10000397
Ga0265297_10000402
Ga0265297_10000411
Ga0265297_10000414
Ga0265297_10000417
Ga0265297_10000419
Ga0265297_10000423
Ga0265297_10000431
Ga0265297_10000457
Ga0265297_10000467
Ga0265297_10000472
Ga0265297_10000475
Ga0265297_10000482
Ga0265297_10000487
Ga0265297_10000491
Ga0265297_10000498
Ga0265297_10000499
Ga0265297_10000500
Ga0265297_10000519
Ga0265297_10000523
Ga0265297_10000531
Ga0265297_10000537
Ga0265297_10000541
Ga0265297_10000556
Ga0265297_10000586
Ga0265297_10000589
Ga0265297_10000595
Ga0265297_10000606
Ga0265297_10000618
Ga0265297_10000626
Ga0265297_10000657
Ga0265297_10000661
Ga0265297_10000670
Ga0265297_10000682
Ga0265297_10000688
Ga0265297_10000689
Ga0265297_10000696
Ga0265297_10000701
Ga0265297_10000704
Ga0265297_10000705
Ga0265297_10000706
Ga0265297_10000709
Ga0265297_10000712
Ga0265297_10000718
Ga0265297_10000722
Ga0265297_10000724
Ga0265297_10000729
Ga0265297_10000730
Ga0265297_10000738
Ga0265297_10000743
Ga0265297_10000748
Ga0265297_10000750
Ga0265297_10000757
Ga0265297_10000761
Ga0265297_10000771
Ga0265297_10000774
Ga0265297_10000801
Ga0265297_10000808
Ga0265297_10000812
Ga0265297_10000816
Ga0265297_10000818
Ga0265297_10000826
Ga0265297_10000830
Ga0265297_10000831
Ga0265297_10000836
Ga0265297_10000842
Ga0265297_10000849
Ga0265297_10000850
Ga0265297_10000876
Ga0265297_10000903
Ga0265297_10000910
Ga0265297_10000913
Ga0265297_10000921
Ga0265297_10000929
Ga0265297_10000942
Ga0265297_10000946
Ga0265297_10000947
Ga0265297_10000951
Ga0265297_10000952
Ga0265297_10000961
Ga0265297_10000964
Ga0265297_10000972
Ga0265297_10000973
Ga0265297_10000977
Ga0265297_10000983
Ga0265297_10000995
Ga0265297_10001006
Ga0265297_10001015
Ga0265297_10001016
Ga0265297_10001020
Ga0265297_10001024
Ga0265297_10001031
Ga0265297_10001035
Ga0265297_10001038
Ga0265297_10001039
Ga0265297_10001046
Ga0265297_10001051
Ga0265297_10001052
Ga0265297_10001072
Ga0265297_10001075
Ga0265297_10001085
Ga0265297_10001096
Ga0265297_10001107
Ga0265297_10001108
Ga0265297_10001132
Ga0265297_10001133
Ga0265297_10001139
Ga0265297_10001145
Ga0265297_10001166
Ga0265297_10001169
Ga0265297_10001175
Ga0265297_10001177
Ga0265297_10001182
Ga0265297_10001192
Ga0265297_10001196
Ga0265297_10001197
Ga0265297_10001199
Ga0265297_10001208
Ga0265297_10001213
Ga0265297_10001232
Ga0265297_10001234
Ga0265297_10001239
Ga0265297_10001251
Ga0265297_10001264
Ga0265297_10001265
Ga0265297_10001303
Ga0265297_10001310
Ga0265297_10001313
Ga0265297_10001314
Ga0265297_10001319
Ga0265297_10001320
Ga0265297_10001321
Ga0265297_10001330
Ga0265297_10001331
Ga0265297_10001333
Ga0265297_10001337
Ga0265297_10001340
Ga0265297_10001342
Ga0265297_10001355
Ga0265297_10001363
Ga0265297_10001364
Ga0265297_10001366
Ga0265297_10001369
Ga0265297_10001390
Ga0265297_10001397
Ga0265297_10001405
Ga0265297_10001408
Ga0265297_10001416
Ga0265297_10001423
Ga0265297_10001425
Ga0265297_10001438
Ga0265297_10001440
Ga0265297_10001445
Ga0265297_10001448
Ga0265297_10001455
Ga0265297_10001459
Ga0265297_10001460
Ga0265297_10001467
Ga0265297_10001472
Ga0265297_10001475
Ga0265297_10001490
Ga0265297_10001500
Ga0265297_10001504
Ga0265297_10001506
Ga0265297_10001515
Ga0265297_10001518
Ga0265297_10001533
Ga0265297_10001537
Ga0265297_10001540
Ga0265297_10001549
Ga0265297_10001550
Ga0265297_10001553
Ga0265297_10001559
Ga0265297_10001562
Ga0265297_10001564
Ga0265297_10001576
Ga0265297_10001588
Ga0265297_10001589
Ga0265297_10001591
Ga0265297_10001597
Ga0265297_10001602
Ga0265297_10001605
Ga0265297_10001611
Ga0265297_10001613
Ga0265297_10001622
Ga0265297_10001628
Ga0265297_10001633
Ga0265297_10001643
Ga0265297_10001653
Ga0265297_10001661
Ga0265297_10001670
Ga0265297_10001673
Ga0265297_10001674
Ga0265297_10001677
Ga0265297_10001687
Ga0265297_10001692
Ga0265297_10001694
Ga0265297_10001696
Ga0265297_10001700
Ga0265297_10001702
Ga0265297_10001708
Ga0265297_10001713
Ga0265297_10001714
Ga0265297_10001715
Ga0265297_10001721
Ga0265297_10001722
Ga0265297_10001723
Ga0265297_10001724
Ga0265297_10001732
Ga0265297_10001741
Ga0265297_10001747
Ga0265297_10001750
Ga0265297_10001751
Ga0265297_10001753
Ga0265297_10001761
Ga0265297_10001766
Ga0265297_10001767
Ga0265297_10001769
Ga0265297_10001781
Ga0265297_10001784
Ga0265297_10001788
Ga0265297_10001789
Ga0265297_10001797
Ga0265297_10001799
Ga0265297_10001801
Ga0265297_10001806
Ga0265297_10001808
Ga0265297_10001810
Ga0265297_10001814
Ga0265297_10001815
Ga0265297_10001816
Ga0265297_10001818
Ga0265297_10001820
Ga0265297_10001821
Ga0265297_10001824
Ga0265297_10001825
Ga0265297_10001826
Ga0265297_10001833
Ga0265297_10001835
Ga0265297_10001838
Ga0265297_10001841
Ga0265297_10001842
Ga0265297_10001843
Ga0265297_10001850
Ga0265297_10001859
Ga0265297_10001860
Ga0265297_10001862
Ga0265297_10001863
Ga0265297_10001866
Ga0265297_10001867
Ga0265297_10001868
Ga0265297_10001869
Ga0265297_10001871
Ga0265297_10001873
Ga0265297_10001878
Ga0265297_10001879
Ga0265297_10001881
Ga0265297_10001885
Ga0265297_10001893
Ga0265297_10001895
Ga0265297_10001898
Ga0265297_10001900
Ga0265297_10001901
Ga0265297_10001908
Ga0265297_10001911
Ga0265297_10001914
Ga0265297_10001920
Ga0265297_10001927
Ga0265297_10001932
Ga0265297_10001934
Ga0265297_10001935
Ga0265297_10001938
Ga0265297_10001940
Ga0265297_10001942
Ga0265297_10001945
Ga0265297_10001946
Ga0265297_10001950
Ga0265297_10001951
Ga0265297_10001952
Ga0265297_10001960
Ga0265297_10001963
Ga0265297_10001964
Ga0265297_10001965
Ga0265297_10001966
Ga0265297_10001972
Ga0265297_10001973
Ga0265297_10001974
Ga0265297_10001975
Ga0265297_10001976
Ga0265297_10001982
Ga0265297_10001997
Ga0265297_10002001
Ga0265297_10002004
Ga0265297_10002008
Ga0265297_10002011
Ga0265297_10002018
Ga0265297_10002020
Ga0265297_10002021
Ga0265297_10002026
Ga0265297_10002027
Ga0265297_10002029
Ga0265297_10002031
Ga0265297_10002039
Ga0265297_10002041
Ga0265297_10002042
Ga0265297_10002043
Ga0265297_10002044
Ga0265297_10002046
Ga0265297_10002047
Ga0265297_10002049
Ga0265297_10002057
Ga0265297_10002058
Ga0265297_10002059
Ga0265297_10002068
Ga0265297_10002070
Ga0265297_10002072
Ga0265297_10002073
Ga0265297_10002076
Ga0265297_10002078
Ga0265297_10002079
Ga0265297_10002081
Ga0265297_10002083
Ga0265297_10002088
Ga0265297_10002090
Ga0265297_10002093
Ga0265297_10002096
Ga0265297_10002098
Ga0265297_10002099
Ga0265297_10002104
Ga0265297_10002105
Ga0265297_10002106
Ga0265297_10002113
Ga0265297_10002115
Ga0265297_10002122
Ga0265297_10002127
Ga0265297_10002128
Ga0265297_10002134
Ga0265297_10002142
Ga0265297_10002143
Ga0265297_10002146
Ga0265297_10002149
Ga0265297_10002152
Ga0265297_10002154
Ga0265297_10002156
Ga0265297_10002157
Ga0265297_10002161
Ga0265297_10002163
Ga0265297_10002166
Ga0265297_10002175
Ga0265297_10002177
Ga0265297_10002179
Ga0265297_10002180
Ga0265297_10002201
Ga0265297_10002211
Ga0265297_10002215
Ga0265297_10002216
Ga0265297_10002222
Ga0265297_10002226
Ga0265297_10002235
Ga0265297_10002236
Ga0265297_10002237
Ga0265297_10002239
Ga0265297_10002241
Ga0265297_10002245
Ga0265297_10002246
Ga0265297_10002252
Ga0265297_10002253
Ga0265297_10002255
Ga0265297_10002261
Ga0265297_10002264
Ga0265297_10002269
Ga0265297_10002270
Ga0265297_10002273
Ga0265297_10002276
Ga0265297_10002284
Ga0265297_10002289
Ga0265297_10002291
Ga0265297_10002294
Ga0265297_10002300
Ga0265297_10002303
Ga0265297_10002304
Ga0265297_10002313
Ga0265297_10002317
Ga0265297_10002318
Ga0265297_10002324
Ga0265297_10002327
Ga0265297_10002331
Ga0265297_10002332
Ga0265297_10002335
Ga0265297_10002347
Ga0265297_10002354
Ga0265297_10002356
Ga0265297_10002358
Ga0265297_10002365
Ga0265297_10002367
Ga0265297_10002368
Ga0265297_10002370
Ga0265297_10002372
Ga0265297_10002376
Ga0265297_10002377
Ga0265297_10002379
Ga0265297_10002380
Ga0265297_10002387
Ga0265297_10002388
Ga0265297_10002392
Ga0265297_10002396
Ga0265297_10002406
Ga0265297_10002410
Ga0265297_10002415
Ga0265297_10002416
Ga0265297_10002417
Ga0265297_10002427
Ga0265297_10002429
Ga0265297_10002431
Ga0265297_10002436
Ga0265297_10002439
Ga0265297_10002441
Ga0265297_10002443
Ga0265297_10002447
Ga0265297_10002449
Ga0265297_10002451
Ga0265297_10002460
Ga0265297_10002461
Ga0265297_10002466
Ga0265297_10002468
Ga0265297_10002474
Ga0265297_10002479
Ga0265297_10002486
Ga0265297_10002494
Ga0265297_10002501
Ga0265297_10002509
Ga0265297_10002511
Ga0265297_10002512
Ga0265297_10002517
Ga0265297_10002520
Ga0265297_10002521
Ga0265297_10002522
Ga0265297_10002524
Ga0265297_10002531
Ga0265297_10002538
Ga0265297_10002540
Ga0265297_10002550
Ga0265297_10002554
Ga0265297_10002557
Ga0265297_10002563
Ga0265297_10002564
Ga0265297_10002565
Ga0265297_10002568
Ga0265297_10002574
Ga0265297_10002576
Ga0265297_10002582
Ga0265297_10002585
Ga0265297_10002586
Ga0265297_10002592
Ga0265297_10002598
Ga0265297_10002604
Ga0265297_10002606
Ga0265297_10002608
Ga0265297_10002610
Ga0265297_10002620
Ga0265297_10002622
Ga0265297_10002625
Ga0265297_10002628
Ga0265297_10002629
Ga0265297_10002638
Ga0265297_10002640
Ga0265297_10002644
Ga0265297_10002650
Ga0265297_10002651
Ga0265297_10002655
Ga0265297_10002657
Ga0265297_10002672
Ga0265297_10002679
Ga0265297_10002682
Ga0265297_10002688
Ga0265297_10002691
Ga0265297_10002697
Ga0265297_10002703
Ga0265297_10002711
Ga0265297_10002714
Ga0265297_10002715
Ga0265297_10002727
Ga0265297_10002731
Ga0265297_10002734
Ga0265297_10002740
Ga0265297_10002747
Ga0265297_10002751
Ga0265297_10002755
Ga0265297_10002761
Ga0265297_10002763
Ga0265297_10002765
Ga0265297_10002770
Ga0265297_10002772
Ga0265297_10002778
Ga0265297_10002779
Ga0265297_10002782
Ga0265297_10002787
Ga0265297_10002791
Ga0265297_10002794
Ga0265297_10002800
Ga0265297_10002811
Ga0265297_10002814
Ga0265297_10002821
Ga0265297_10002823
Ga0265297_10002824
Ga0265297_10002826
Ga0265297_10002829
Ga0265297_10002832
Ga0265297_10002842
Ga0265297_10002846
Ga0265297_10002850
Ga0265297_10002855
Ga0265297_10002866
Ga0265297_10002885
Ga0265297_10002891
Ga0265297_10002892
Ga0265297_10002893
Ga0265297_10002899
Ga0265297_10002922
Ga0265297_10002931
Ga0265297_10002932
Ga0265297_10002938
Ga0265297_10002940
Ga0265297_10002944
Ga0265297_10002945
Ga0265297_10002949
Ga0265297_10002952
Ga0265297_10002963
Ga0265297_10002974
Ga0265297_10002986
Ga0265297_10002996
Ga0265297_10002997
Ga0265297_10003000
Ga0265297_10003002
Ga0265297_10003005
Ga0265297_10003021
Ga0265297_10003025
Ga0265297_10003026
Ga0265297_10003033
Ga0265297_10003034
Ga0265297_10003037
Ga0265297_10003038
Ga0265297_10003039
Ga0265297_10003049
Ga0265297_10003055
Ga0265297_10003059
Ga0265297_10003063
Ga0265297_10003067
Ga0265297_10003068
Ga0265297_10003069
Ga0265297_10003079
Ga0265297_10003087
Ga0265297_10003091
Ga0265297_10003099
Ga0265297_10003103
Ga0265297_10003113
Ga0265297_10003124
Ga0265297_10003159
Ga0265297_10003162
Ga0265297_10003165
Ga0265297_10003180
Ga0265297_10003188
Ga0265297_10003191
Ga0265297_10003194
Ga0265297_10003199
Ga0265297_10003257
Ga0265297_10003259
Ga0265297_10003268
Ga0265297_10003271
Ga0265297_10003272
Ga0265297_10003276
Ga0265297_10003281
Ga0265297_10003283
Ga0265297_10003287
Ga0265297_10003308
Ga0265297_10003322
Ga0265297_10003329
Ga0265297_10003336
Ga0265297_10003338
Ga0265297_10003340
Ga0265297_10003344
Ga0265297_10003345
Ga0265297_10003346
Ga0265297_10003364
Ga0265297_10003384
Ga0265297_10003390
Ga0265297_10003393
Ga0265297_10003394
Ga0265297_10003400
Ga0265297_10003410
Ga0265297_10003411
Ga0265297_10003420
Ga0265297_10003422
Ga0265297_10003423
Ga0265297_10003446
Ga0265297_10003448
Ga0265297_10003451
Ga0265297_10003453
Ga0265297_10003455
Ga0265297_10003458
Ga0265297_10003460
Ga0265297_10003477
Ga0265297_10003480
Ga0265297_10003491
Ga0265297_10003493
Ga0265297_10003500
Ga0265297_10003506
Ga0265297_10003514
Ga0265297_10003521
Ga0265297_10003532
Ga0265297_10003536
Ga0265297_10003541
Ga0265297_10003545
Ga0265297_10003547
Ga0265297_10003549
Ga0265297_10003558
Ga0265297_10003574
Ga0265297_10003582
Ga0265297_10003585
Ga0265297_10003599
Ga0265297_10003600
Ga0265297_10003604
Ga0265297_10003606
Ga0265297_10003610
Ga0265297_10003612
Ga0265297_10003630
Ga0265297_10003631
Ga0265297_10003639
Ga0265297_10003642
Ga0265297_10003650
Ga0265297_10003654
Ga0265297_10003655
Ga0265297_10003657
Ga0265297_10003661
Ga0265297_10003662
Ga0265297_10003672
Ga0265297_10003700
Ga0265297_10003702
Ga0265297_10003717
Ga0265297_10003726
Ga0265297_10003727
Ga0265297_10003729
Ga0265297_10003730
Ga0265297_10003736
Ga0265297_10003737
Ga0265297_10003755
Ga0265297_10003757
Ga0265297_10003768
Ga0265297_10003789
Ga0265297_10003792
Ga0265297_10003800
Ga0265297_10003816
Ga0265297_10003822
Ga0265297_10003824
Ga0265297_10003826
Ga0265297_10003829
Ga0265297_10003830
Ga0265297_10003836
Ga0265297_10003846
Ga0265297_10003849
Ga0265297_10003854
Ga0265297_10003859
Ga0265297_10003866
Ga0265297_10003868
Ga0265297_10003882
Ga0265297_10003886
Ga0265297_10003889
Ga0265297_10003891
Ga0265297_10003892
Ga0265297_10003902
Ga0265297_10003903
Ga0265297_10003908
Ga0265297_10003921
Ga0265297_10003927
Ga0265297_10003929
Ga0265297_10003933
Ga0265297_10003935
Ga0265297_10003938
Ga0265297_10003941
Ga0265297_10003945
Ga0265297_10003959
Ga0265297_10003965
Ga0265297_10003967
Ga0265297_10003971
Ga0265297_10003977
Ga0265297_10003981
Ga0265297_10003984
Ga0265297_10003989
Ga0265297_10003992
Ga0265297_10003993
Ga0265297_10003995
Ga0265297_10003998
Ga0265297_10003999
Ga0265297_10004008
Ga0265297_10004018
Ga0265297_10004019
Ga0265297_10004023
Ga0265297_10004033
Ga0265297_10004041
Ga0265297_10004042
Ga0265297_10004049
Ga0265297_10004062
Ga0265297_10004063
Ga0265297_10004065
Ga0265297_10004069
Ga0265297_10004073
Ga0265297_10004081
Ga0265297_10004100
Ga0265297_10004108
Ga0265297_10004112
Ga0265297_10004119
Ga0265297_10004121
Ga0265297_10004128
Ga0265297_10004130
Ga0265297_10004137
Ga0265297_10004144
Ga0265297_10004152
Ga0265297_10004162
Ga0265297_10004164
Ga0265297_10004173
Ga0265297_10004175
Ga0265297_10004177
Ga0265297_10004181
Ga0265297_10004192
Ga0265297_10004193
Ga0265297_10004201
Ga0265297_10004203
Ga0265297_10004211
Ga0265297_10004232
Ga0265297_10004233
Ga0265297_10004235
Ga0265297_10004238
Ga0265297_10004245
Ga0265297_10004262
Ga0265297_10004265
Ga0265297_10004271
Ga0265297_10004281
Ga0265297_10004283
Ga0265297_10004289
Ga0265297_10004296
Ga0265297_10004301
Ga0265297_10004320
Ga0265297_10004321
Ga0265297_10004333
Ga0265297_10004340
Ga0265297_10004345
Ga0265297_10004351
Ga0265297_10004357
Ga0265297_10004363
Ga0265297_10004368
Ga0265297_10004372
Ga0265297_10004377
Ga0265297_10004379
Ga0265297_10004381
Ga0265297_10004382
Ga0265297_10004389
Ga0265297_10004390
Ga0265297_10004391
Ga0265297_10004414
Ga0265297_10004415
Ga0265297_10004424
Ga0265297_10004425
Ga0265297_10004432
Ga0265297_10004437
Ga0265297_10004442
Ga0265297_10004451
Ga0265297_10004455
Ga0265297_10004472
Ga0265297_10004473
Ga0265297_10004482
Ga0265297_10004493
Ga0265297_10004494
Ga0265297_10004510
Ga0265297_10004518
Ga0265297_10004520
Ga0265297_10004522
Ga0265297_10004528
Ga0265297_10004537
Ga0265297_10004538
Ga0265297_10004539
Ga0265297_10004547
Ga0265297_10004553
Ga0265297_10004569
Ga0265297_10004580
Ga0265297_10004583
Ga0265297_10004584
Ga0265297_10004590
Ga0265297_10004625
Ga0265297_10004643
Ga0265297_10004660
Ga0265297_10004680
Ga0265297_10004682
Ga0265297_10004683
Ga0265297_10004687
Ga0265297_10004694
Ga0265297_10004697
Ga0265297_10004709
Ga0265297_10004711
Ga0265297_10004715
Ga0265297_10004718
Ga0265297_10004720
Ga0265297_10004723
Ga0265297_10004726
Ga0265297_10004728
Ga0265297_10004729
Ga0265297_10004741
Ga0265297_10004742
Ga0265297_10004746
Ga0265297_10004763
Ga0265297_10004771
Ga0265297_10004772
Ga0265297_10004775
Ga0265297_10004777
Ga0265297_10004778
Ga0265297_10004781
Ga0265297_10004782
Ga0265297_10004785
Ga0265297_10004791
Ga0265297_10004795
Ga0265297_10004804
Ga0265297_10004819
Ga0265297_10004826
Ga0265297_10004828
Ga0265297_10004829
Ga0265297_10004835
Ga0265297_10004842
Ga0265297_10004852
Ga0265297_10004859
Ga0265297_10004868
Ga0265297_10004875
Ga0265297_10004879
Ga0265297_10004880
Ga0265297_10004881
Ga0265297_10004885
Ga0265297_10004891
Ga0265297_10004893
Ga0265297_10004903
Ga0265297_10004925
Ga0265297_10004935
Ga0265297_10004937
Ga0265297_10004940
Ga0265297_10004950
Ga0265297_10004951
Ga0265297_10004953
Ga0265297_10004964
Ga0265297_10004967
Ga0265297_10004968
Ga0265297_10004971
Ga0265297_10004986
Ga0265297_10005002
Ga0265297_10005005
Ga0265297_10005031
Ga0265297_10005033
Ga0265297_10005035
Ga0265297_10005040
Ga0265297_10005063
Ga0265297_10005075
Ga0265297_10005079
Ga0265297_10005084
Ga0265297_10005090
Ga0265297_10005096
Ga0265297_10005109
Ga0265297_10005112
Ga0265297_10005117
Ga0265297_10005121
Ga0265297_10005131
Ga0265297_10005134
Ga0265297_10005137
Ga0265297_10005142
Ga0265297_10005143
Ga0265297_10005148
Ga0265297_10005156
Ga0265297_10005157
Ga0265297_10005165
Ga0265297_10005168
Ga0265297_10005178
Ga0265297_10005186
Ga0265297_10005199
Ga0265297_10005200
Ga0265297_10005205
Ga0265297_10005216
Ga0265297_10005225
Ga0265297_10005226
Ga0265297_10005236
Ga0265297_10005242
Ga0265297_10005254
Ga0265297_10005263
Ga0265297_10005268
Ga0265297_10005274
Ga0265297_10005277
Ga0265297_10005286
Ga0265297_10005292
Ga0265297_10005293
Ga0265297_10005294
Ga0265297_10005295
Ga0265297_10005309
Ga0265297_10005314
Ga0265297_10005315
Ga0265297_10005329
Ga0265297_10005330
Ga0265297_10005333
Ga0265297_10005344
Ga0265297_10005348
Ga0265297_10005356
Ga0265297_10005394
Ga0265297_10005415
Ga0265297_10005427
Ga0265297_10005434
Ga0265297_10005450
Ga0265297_10005452
Ga0265297_10005456
Ga0265297_10005489
Ga0265297_10005490
Ga0265297_10005491
Ga0265297_10005493
Ga0265297_10005496
Ga0265297_10005498
Ga0265297_10005499
Ga0265297_10005501
Ga0265297_10005503
Ga0265297_10005506
Ga0265297_10005513
Ga0265297_10005515
Ga0265297_10005520
Ga0265297_10005542
Ga0265297_10005543
Ga0265297_10005547
Ga0265297_10005552
Ga0265297_10005562
Ga0265297_10005576
Ga0265297_10005580
Ga0265297_10005589
Ga0265297_10005595
Ga0265297_10005598
Ga0265297_10005600
Ga0265297_10005601
Ga0265297_10005630
Ga0265297_10005638
Ga0265297_10005640
Ga0265297_10005642
Ga0265297_10005645
Ga0265297_10005668
Ga0265297_10005669
Ga0265297_10005672
Ga0265297_10005674
Ga0265297_10005682
Ga0265297_10005691
Ga0265297_10005693
Ga0265297_10005700
Ga0265297_10005701
Ga0265297_10005702
Ga0265297_10005709
Ga0265297_10005712
Ga0265297_10005721
Ga0265297_10005728
Ga0265297_10005732
Ga0265297_10005738
Ga0265297_10005745
Ga0265297_10005746
Ga0265297_10005749
Ga0265297_10005754
Ga0265297_10005763
Ga0265297_10005776
Ga0265297_10005788
Ga0265297_10005792
Ga0265297_10005803
Ga0265297_10005806
Ga0265297_10005810
Ga0265297_10005813
Ga0265297_10005817
Ga0265297_10005823
Ga0265297_10005825
Ga0265297_10005837
Ga0265297_10005845
Ga0265297_10005846
Ga0265297_10005848
Ga0265297_10005849
Ga0265297_10005855
Ga0265297_10005864
Ga0265297_10005875
Ga0265297_10005877
Ga0265297_10005878
Ga0265297_10005881
Ga0265297_10005887
Ga0265297_10005889
Ga0265297_10005913
Ga0265297_10005914
Ga0265297_10005918
Ga0265297_10005937
Ga0265297_10005946
Ga0265297_10005947
Ga0265297_10005949
Ga0265297_10005955
Ga0265297_10005966
Ga0265297_10005967
Ga0265297_10005973
Ga0265297_10005974
Ga0265297_10005975
Ga0265297_10005979
Ga0265297_10005981
Ga0265297_10005991
Ga0265297_10006002
Ga0265297_10006006
Ga0265297_10006011
Ga0265297_10006016
Ga0265297_10006018
Ga0265297_10006019
Ga0265297_10006025
Ga0265297_10006030
Ga0265297_10006031
Ga0265297_10006044
Ga0265297_10006054
Ga0265297_10006073
Ga0265297_10006081
Ga0265297_10006084
Ga0265297_10006095
Ga0265297_10006110
Ga0265297_10006113
Ga0265297_10006128
Ga0265297_10006130
Ga0265297_10006137
Ga0265297_10006141
Ga0265297_10006142
Ga0265297_10006143
Ga0265297_10006147
Ga0265297_10006150
Ga0265297_10006157
Ga0265297_10006162
Ga0265297_10006163
Ga0265297_10006164
Ga0265297_10006171
Ga0265297_10006178
Ga0265297_10006181
Ga0265297_10006191
Ga0265297_10006198
Ga0265297_10006202
Ga0265297_10006209
Ga0265297_10006212
Ga0265297_10006218
Ga0265297_10006231
Ga0265297_10006238
Ga0265297_10006243
Ga0265297_10006259
Ga0265297_10006264
Ga0265297_10006270
Ga0265297_10006275
Ga0265297_10006277
Ga0265297_10006279
Ga0265297_10006282
Ga0265297_10006284
Ga0265297_10006289
Ga0265297_10006302
Ga0265297_10006313
Ga0265297_10006317
Ga0265297_10006325
Ga0265297_10006332
Ga0265297_10006339
Ga0265297_10006343
Ga0265297_10006349
Ga0265297_10006360
Ga0265297_10006375
Ga0265297_10006387
Ga0265297_10006390
Ga0265297_10006397
Ga0265297_10006400
Ga0265297_10006405
Ga0265297_10006408
Ga0265297_10006412
Ga0265297_10006416
Ga0265297_10006418
Ga0265297_10006423
Ga0265297_10006444
Ga0265297_10006448
Ga0265297_10006453
Ga0265297_10006454
Ga0265297_10006469
Ga0265297_10006475
Ga0265297_10006480
Ga0265297_10006488
Ga0265297_10006490
Ga0265297_10006495
Ga0265297_10006509
Ga0265297_10006514
Ga0265297_10006515
Ga0265297_10006516
Ga0265297_10006517
Ga0265297_10006525
Ga0265297_10006526
Ga0265297_10006529
Ga0265297_10006535
Ga0265297_10006543
Ga0265297_10006556
Ga0265297_10006572
Ga0265297_10006591
Ga0265297_10006596
Ga0265297_10006599
Ga0265297_10006605
Ga0265297_10006607
Ga0265297_10006610
Ga0265297_10006612
Ga0265297_10006619
Ga0265297_10006625
Ga0265297_10006628
Ga0265297_10006633
Ga0265297_10006634
Ga0265297_10006636
Ga0265297_10006669
Ga0265297_10006674
Ga0265297_10006675
Ga0265297_10006676
Ga0265297_10006677
Ga0265297_10006686
Ga0265297_10006689
Ga0265297_10006690
Ga0265297_10006699
Ga0265297_10006712
Ga0265297_10006717
Ga0265297_10006724
Ga0265297_10006731
Ga0265297_10006733
Ga0265297_10006744
Ga0265297_10006749
Ga0265297_10006752
Ga0265297_10006757
Ga0265297_10006766
Ga0265297_10006769
Ga0265297_10006771
Ga0265297_10006774
Ga0265297_10006779
Ga0265297_10006784
Ga0265297_10006788
Ga0265297_10006789
Ga0265297_10006792
Ga0265297_10006793
Ga0265297_10006798
Ga0265297_10006803
Ga0265297_10006816
Ga0265297_10006829
Ga0265297_10006834
Ga0265297_10006837
Ga0265297_10006843
Ga0265297_10006844
Ga0265297_10006858
Ga0265297_10006860
Ga0265297_10006864
Ga0265297_10006868
Ga0265297_10006888
Ga0265297_10006896
Ga0265297_10006904
Ga0265297_10006908
Ga0265297_10006913
Ga0265297_10006915
Ga0265297_10006917
Ga0265297_10006924
Ga0265297_10006926
Ga0265297_10006928
Ga0265297_10006936
Ga0265297_10006939
Ga0265297_10006949
Ga0265297_10006952
Ga0265297_10006956
Ga0265297_10006973
Ga0265297_10006974
Ga0265297_10006980
Ga0265297_10006990
Ga0265297_10006995
Ga0265297_10006997
Ga0265297_10007002
Ga0265297_10007008
Ga0265297_10007013
Ga0265297_10007016
Ga0265297_10007018
Ga0265297_10007023
Ga0265297_10007025
Ga0265297_10007030
Ga0265297_10007041
Ga0265297_10007046
Ga0265297_10007047
Ga0265297_10007064
Ga0265297_10007065
Ga0265297_10007066
Ga0265297_10007077
Ga0265297_10007083
Ga0265297_10007087
Ga0265297_10007091
Ga0265297_10007107
Ga0265297_10007110
Ga0265297_10007114
Ga0265297_10007121
Ga0265297_10007131
Ga0265297_10007135
Ga0265297_10007138
Ga0265297_10007142
Ga0265297_10007145
Ga0265297_10007149
Ga0265297_10007151
Ga0265297_10007152
Ga0265297_10007159
Ga0265297_10007160
Ga0265297_10007176
Ga0265297_10007180
Ga0265297_10007188
Ga0265297_10007189
Ga0265297_10007199
Ga0265297_10007200
Ga0265297_10007212
Ga0265297_10007214
Ga0265297_10007216
Ga0265297_10007238
Ga0265297_10007244
Ga0265297_10007254
Ga0265297_10007257
Ga0265297_10007266
Ga0265297_10007273
Ga0265297_10007276
Ga0265297_10007285
Ga0265297_10007292
Ga0265297_10007301
Ga0265297_10007304
Ga0265297_10007311
Ga0265297_10007317
Ga0265297_10007324
Ga0265297_10007333
Ga0265297_10007340
Ga0265297_10007354
Ga0265297_10007358
Ga0265297_10007360
Ga0265297_10007364
Ga0265297_10007384
Ga0265297_10007393
Ga0265297_10007396
Ga0265297_10007402
Ga0265297_10007408
Ga0265297_10007419
Ga0265297_10007437
Ga0265297_10007444
Ga0265297_10007445
Ga0265297_10007448
Ga0265297_10007453
Ga0265297_10007454
Ga0265297_10007456
Ga0265297_10007471
Ga0265297_10007474
Ga0265297_10007481
Ga0265297_10007489
Ga0265297_10007506
Ga0265297_10007508
Ga0265297_10007512
Ga0265297_10007519
Ga0265297_10007528
Ga0265297_10007530
Ga0265297_10007532
Ga0265297_10007534
Ga0265297_10007539
Ga0265297_10007546
Ga0265297_10007549
Ga0265297_10007551
Ga0265297_10007556
Ga0265297_10007557
Ga0265297_10007559
Ga0265297_10007563
Ga0265297_10007567
Ga0265297_10007571
Ga0265297_10007586
Ga0265297_10007610
Ga0265297_10007613
Ga0265297_10007621
Ga0265297_10007622
Ga0265297_10007625
Ga0265297_10007645
Ga0265297_10007648
Ga0265297_10007654
Ga0265297_10007656
Ga0265297_10007665
Ga0265297_10007666
Ga0265297_10007676
Ga0265297_10007683
Ga0265297_10007693
Ga0265297_10007695
Ga0265297_10007700
Ga0265297_10007705
Ga0265297_10007707
Ga0265297_10007708
Ga0265297_10007712
Ga0265297_10007715
Ga0265297_10007716
Ga0265297_10007729
Ga0265297_10007741
Ga0265297_10007749
Ga0265297_10007753
Ga0265297_10007762
Ga0265297_10007766
Ga0265297_10007767
Ga0265297_10007775
Ga0265297_10007796
Ga0265297_10007814
Ga0265297_10007842
Ga0265297_10007877
Ga0265297_10007879
Ga0265297_10007889
Ga0265297_10007894
Ga0265297_10007896
Ga0265297_10007899
Ga0265297_10007917
Ga0265297_10007939
Ga0265297_10007942
Ga0265297_10007943
Ga0265297_10007944
Ga0265297_10007948
Ga0265297_10007954
Ga0265297_10007967
Ga0265297_10007970
Ga0265297_10007990
Ga0265297_10008000
Ga0265297_10008012
Ga0265297_10008026
Ga0265297_10008037
Ga0265297_10008041
Ga0265297_10008054
Ga0265297_10008056
Ga0265297_10008060
Ga0265297_10008061
Ga0265297_10008068
Ga0265297_10008070
Ga0265297_10008077
Ga0265297_10008080
Ga0265297_10008082
Ga0265297_10008086
Ga0265297_10008088
Ga0265297_10008094
Ga0265297_10008111
Ga0265297_10008119
Ga0265297_10008123
Ga0265297_10008126
Ga0265297_10008132
Ga0265297_10008134
Ga0265297_10008143
Ga0265297_10008145
Ga0265297_10008147
Ga0265297_10008149
Ga0265297_10008156
Ga0265297_10008157
Ga0265297_10008158
Ga0265297_10008186
Ga0265297_10008187
Ga0265297_10008190
Ga0265297_10008193
Ga0265297_10008210
Ga0265297_10008211
Ga0265297_10008212
Ga0265297_10008232
Ga0265297_10008234
Ga0265297_10008240
Ga0265297_10008241
Ga0265297_10008245
Ga0265297_10008246
Ga0265297_10008252
Ga0265297_10008274
Ga0265297_10008286
Ga0265297_10008289
Ga0265297_10008293
Ga0265297_10008298
Ga0265297_10008301
Ga0265297_10008306
Ga0265297_10008314
Ga0265297_10008320
Ga0265297_10008330
Ga0265297_10008333
Ga0265297_10008338
Ga0265297_10008348
Ga0265297_10008354
Ga0265297_10008369
Ga0265297_10008371
Ga0265297_10008373
Ga0265297_10008376
Ga0265297_10008380
Ga0265297_10008399
Ga0265297_10008400
Ga0265297_10008407
Ga0265297_10008414
Ga0265297_10008432
Ga0265297_10008433
Ga0265297_10008445
Ga0265297_10008473
Ga0265297_10008477
Ga0265297_10008481
Ga0265297_10008494
Ga0265297_10008507
Ga0265297_10008508
Ga0265297_10008510
Ga0265297_10008511
Ga0265297_10008518
Ga0265297_10008529
Ga0265297_10008533
Ga0265297_10008544
Ga0265297_10008564
Ga0265297_10008575
Ga0265297_10008579
Ga0265297_10008581
Ga0265297_10008590
Ga0265297_10008594
Ga0265297_10008597
Ga0265297_10008630
Ga0265297_10008638
Ga0265297_10008642
Ga0265297_10008647
Ga0265297_10008660
Ga0265297_10008667
Ga0265297_10008670
Ga0265297_10008672
Ga0265297_10008687
Ga0265297_10008692
Ga0265297_10008694
Ga0265297_10008705
Ga0265297_10008706
Ga0265297_10008709
Ga0265297_10008713
Ga0265297_10008730
Ga0265297_10008735
Ga0265297_10008739
Ga0265297_10008750
Ga0265297_10008752
Ga0265297_10008754
Ga0265297_10008775
Ga0265297_10008778
Ga0265297_10008788
Ga0265297_10008794
Ga0265297_10008831
Ga0265297_10008833
Ga0265297_10008844
Ga0265297_10008846
Ga0265297_10008847
Ga0265297_10008848
Ga0265297_10008850
Ga0265297_10008857
Ga0265297_10008860
Ga0265297_10008863
Ga0265297_10008864
Ga0265297_10008865
Ga0265297_10008868
Ga0265297_10008870
Ga0265297_10008873
Ga0265297_10008878
Ga0265297_10008897
Ga0265297_10008898
Ga0265297_10008901
Ga0265297_10008915
Ga0265297_10008927
Ga0265297_10008932
Ga0265297_10008933
Ga0265297_10008937
Ga0265297_10008938
Ga0265297_10008944
Ga0265297_10008953
Ga0265297_10008957
Ga0265297_10008960
Ga0265297_10008965
Ga0265297_10008966
Ga0265297_10008967
Ga0265297_10008982
Ga0265297_10008994
Ga0265297_10008997
Ga0265297_10008998
Ga0265297_10009003
Ga0265297_10009007
Ga0265297_10009011
Ga0265297_10009013
Ga0265297_10009018
Ga0265297_10009048
Ga0265297_10009055
Ga0265297_10009057
Ga0265297_10009059
Ga0265297_10009067
Ga0265297_10009075
Ga0265297_10009081
Ga0265297_10009088
Ga0265297_10009097
Ga0265297_10009107
Ga0265297_10009111
Ga0265297_10009113
Ga0265297_10009115
Ga0265297_10009119
Ga0265297_10009122
Ga0265297_10009132
Ga0265297_10009135
Ga0265297_10009141
Ga0265297_10009147
Ga0265297_10009149
Ga0265297_10009153
Ga0265297_10009155
Ga0265297_10009162
Ga0265297_10009170
Ga0265297_10009173
Ga0265297_10009184
Ga0265297_10009191
Ga0265297_10009205
Ga0265297_10009213
Ga0265297_10009216
Ga0265297_10009224
Ga0265297_10009231
Ga0265297_10009255
Ga0265297_10009258
Ga0265297_10009263
Ga0265297_10009271
Ga0265297_10009279
Ga0265297_10009291
Ga0265297_10009295
Ga0265297_10009300
Ga0265297_10009308
Ga0265297_10009309
Ga0265297_10009321
Ga0265297_10009323
Ga0265297_10009339
Ga0265297_10009347
Ga0265297_10009350
Ga0265297_10009357
Ga0265297_10009358
Ga0265297_10009378
Ga0265297_10009389
Ga0265297_10009398
Ga0265297_10009407
Ga0265297_10009417
Ga0265297_10009432
Ga0265297_10009442
Ga0265297_10009449
Ga0265297_10009460
Ga0265297_10009461
Ga0265297_10009462
Ga0265297_10009469
Ga0265297_10009486
Ga0265297_10009488
Ga0265297_10009509
Ga0265297_10009512
Ga0265297_10009520
Ga0265297_10009532
Ga0265297_10009535
Ga0265297_10009537
Ga0265297_10009543
Ga0265297_10009551
Ga0265297_10009552
Ga0265297_10009556
Ga0265297_10009593
Ga0265297_10009600
Ga0265297_10009608
Ga0265297_10009612
Ga0265297_10009614
Ga0265297_10009616
Ga0265297_10009622
Ga0265297_10009647
Ga0265297_10009649
Ga0265297_10009650
Ga0265297_10009656
Ga0265297_10009665
Ga0265297_10009668
Ga0265297_10009672
Ga0265297_10009675
Ga0265297_10009677
Ga0265297_10009680
Ga0265297_10009686
Ga0265297_10009687
Ga0265297_10009701
Ga0265297_10009716
Ga0265297_10009717
Ga0265297_10009720
Ga0265297_10009722
Ga0265297_10009737
Ga0265297_10009760
Ga0265297_10009762
Ga0265297_10009763
Ga0265297_10009765
Ga0265297_10009777
Ga0265297_10009787
Ga0265297_10009795
Ga0265297_10009797
Ga0265297_10009811
Ga0265297_10009814
Ga0265297_10009822
Ga0265297_10009832
Ga0265297_10009833
Ga0265297_10009844
Ga0265297_10009847
Ga0265297_10009848
Ga0265297_10009852
Ga0265297_10009864
Ga0265297_10009865
Ga0265297_10009870
Ga0265297_10009873
Ga0265297_10009895
Ga0265297_10009900
Ga0265297_10009914
Ga0265297_10009927
Ga0265297_10009929
Ga0265297_10009937
Ga0265297_10009957
Ga0265297_10009965
Ga0265297_10009973
Ga0265297_10009975
Ga0265297_10009995
Ga0265297_10010011
Ga0265297_10010012
Ga0265297_10010023
Ga0265297_10010024
Ga0265297_10010029
Ga0265297_10010032
Ga0265297_10010040
Ga0265297_10010050
Ga0265297_10010057
Ga0265297_10010058
Ga0265297_10010061
Ga0265297_10010079
Ga0265297_10010096
Ga0265297_10010098
Ga0265297_10010103
Ga0265297_10010116
Ga0265297_10010117
Ga0265297_10010118
Ga0265297_10010135
Ga0265297_10010139
Ga0265297_10010144
Ga0265297_10010155
Ga0265297_10010159
Ga0265297_10010164
Ga0265297_10010192
Ga0265297_10010194
Ga0265297_10010201
Ga0265297_10010208
Ga0265297_10010210
Ga0265297_10010223
Ga0265297_10010229
Ga0265297_10010233
Ga0265297_10010234
Ga0265297_10010236
Ga0265297_10010241
Ga0265297_10010249
Ga0265297_10010251
Ga0265297_10010255
Ga0265297_10010257
Ga0265297_10010258
Ga0265297_10010266
Ga0265297_10010273
Ga0265297_10010280
Ga0265297_10010282
Ga0265297_10010283
Ga0265297_10010290
Ga0265297_10010293
Ga0265297_10010323
Ga0265297_10010330
Ga0265297_10010341
Ga0265297_10010370
Ga0265297_10010371
Ga0265297_10010376
Ga0265297_10010380
Ga0265297_10010383
Ga0265297_10010388
Ga0265297_10010389
Ga0265297_10010391
Ga0265297_10010393
Ga0265297_10010398
Ga0265297_10010404
Ga0265297_10010408
Ga0265297_10010417
Ga0265297_10010418
Ga0265297_10010436
Ga0265297_10010450
Ga0265297_10010458
Ga0265297_10010460
Ga0265297_10010462
Ga0265297_10010467
Ga0265297_10010473
Ga0265297_10010474
Ga0265297_10010482
Ga0265297_10010484
Ga0265297_10010502
Ga0265297_10010513
Ga0265297_10010519
Ga0265297_10010521
Ga0265297_10010522
Ga0265297_10010523
Ga0265297_10010528
Ga0265297_10010529
Ga0265297_10010531
Ga0265297_10010542
Ga0265297_10010550
Ga0265297_10010554
Ga0265297_10010564
Ga0265297_10010566
Ga0265297_10010573
Ga0265297_10010578
Ga0265297_10010587
Ga0265297_10010588
Ga0265297_10010597
Ga0265297_10010610
Ga0265297_10010619
Ga0265297_10010627
Ga0265297_10010629
Ga0265297_10010640
Ga0265297_10010644
Ga0265297_10010663
Ga0265297_10010672
Ga0265297_10010683
Ga0265297_10010686
Ga0265297_10010690
Ga0265297_10010710
Ga0265297_10010715
Ga0265297_10010718
Ga0265297_10010742
Ga0265297_10010746
Ga0265297_10010748
Ga0265297_10010764
Ga0265297_10010765
Ga0265297_10010769
Ga0265297_10010770
Ga0265297_10010774
Ga0265297_10010788
Ga0265297_10010792
Ga0265297_10010800
Ga0265297_10010809
Ga0265297_10010811
Ga0265297_10010826
Ga0265297_10010827
Ga0265297_10010828
Ga0265297_10010835
Ga0265297_10010836
Ga0265297_10010841
Ga0265297_10010846
Ga0265297_10010847
Ga0265297_10010869
Ga0265297_10010873
Ga0265297_10010879
Ga0265297_10010890
Ga0265297_10010893
Ga0265297_10010908
Ga0265297_10010917
Ga0265297_10010922
Ga0265297_10010926
Ga0265297_10010932
Ga0265297_10010936
Ga0265297_10010941
Ga0265297_10010950
Ga0265297_10010954
Ga0265297_10010962
Ga0265297_10010965
Ga0265297_10010970
Ga0265297_10010987
Ga0265297_10010990
Ga0265297_10010991
Ga0265297_10010996
Ga0265297_10011001
Ga0265297_10011006
Ga0265297_10011030
Ga0265297_10011041
Ga0265297_10011043
Ga0265297_10011048
Ga0265297_10011049
Ga0265297_10011053
Ga0265297_10011060
Ga0265297_10011070
Ga0265297_10011075
Ga0265297_10011076
Ga0265297_10011080
Ga0265297_10011093
Ga0265297_10011094
Ga0265297_10011095
Ga0265297_10011116
Ga0265297_10011118
Ga0265297_10011129
Ga0265297_10011145
Ga0265297_10011150
Ga0265297_10011151
Ga0265297_10011152
Ga0265297_10011153
Ga0265297_10011155
Ga0265297_10011175
Ga0265297_10011189
Ga0265297_10011190
Ga0265297_10011200
Ga0265297_10011201
Ga0265297_10011204
Ga0265297_10011209
Ga0265297_10011212
Ga0265297_10011216
Ga0265297_10011228
Ga0265297_10011245
Ga0265297_10011247
Ga0265297_10011252
Ga0265297_10011253
Ga0265297_10011256
Ga0265297_10011264
Ga0265297_10011274
Ga0265297_10011278
Ga0265297_10011281
Ga0265297_10011285
Ga0265297_10011292
Ga0265297_10011293
Ga0265297_10011295
Ga0265297_10011296
Ga0265297_10011299
Ga0265297_10011302
Ga0265297_10011305
Ga0265297_10011314
Ga0265297_10011315
Ga0265297_10011319
Ga0265297_10011322
Ga0265297_10011332
Ga0265297_10011334
Ga0265297_10011336
Ga0265297_10011351
Ga0265297_10011352
Ga0265297_10011355
Ga0265297_10011362
Ga0265297_10011365
Ga0265297_10011369
Ga0265297_10011374
Ga0265297_10011377
Ga0265297_10011379
Ga0265297_10011381
Ga0265297_10011383
Ga0265297_10011389
Ga0265297_10011407
Ga0265297_10011415
Ga0265297_10011419
Ga0265297_10011431
Ga0265297_10011432
Ga0265297_10011435
Ga0265297_10011438
Ga0265297_10011446
Ga0265297_10011454
Ga0265297_10011472
Ga0265297_10011505
Ga0265297_10011522
Ga0265297_10011523
Ga0265297_10011524
Ga0265297_10011527
Ga0265297_10011530
Ga0265297_10011535
Ga0265297_10011558
Ga0265297_10011569
Ga0265297_10011571
Ga0265297_10011584
Ga0265297_10011585
Ga0265297_10011586
Ga0265297_10011588
Ga0265297_10011592
Ga0265297_10011594
Ga0265297_10011596
Ga0265297_10011607
Ga0265297_10011612
Ga0265297_10011613
Ga0265297_10011619
Ga0265297_10011621
Ga0265297_10011625
Ga0265297_10011638
Ga0265297_10011639
Ga0265297_10011646
Ga0265297_10011650
Ga0265297_10011652
Ga0265297_10011659
Ga0265297_10011665
Ga0265297_10011671
Ga0265297_10011674
Ga0265297_10011676
Ga0265297_10011686
Ga0265297_10011687
Ga0265297_10011691
Ga0265297_10011698
Ga0265297_10011700
Ga0265297_10011704
Ga0265297_10011718
Ga0265297_10011725
Ga0265297_10011729
Ga0265297_10011739
Ga0265297_10011740
Ga0265297_10011745
Ga0265297_10011750
Ga0265297_10011757
Ga0265297_10011764
Ga0265297_10011768
Ga0265297_10011782
Ga0265297_10011787
Ga0265297_10011790
Ga0265297_10011795
Ga0265297_10011797
Ga0265297_10011798
Ga0265297_10011803
Ga0265297_10011816
Ga0265297_10011837
Ga0265297_10011839
Ga0265297_10011855
Ga0265297_10011858
Ga0265297_10011879
Ga0265297_10011882
Ga0265297_10011890
Ga0265297_10011894
Ga0265297_10011900
Ga0265297_10011903
Ga0265297_10011909
Ga0265297_10011911
Ga0265297_10011912
Ga0265297_10011918
Ga0265297_10011927
Ga0265297_10011941
Ga0265297_10011947
Ga0265297_10011953
Ga0265297_10011954
Ga0265297_10011956
Ga0265297_10011959
Ga0265297_10011977
Ga0265297_10011986
Ga0265297_10011998
Ga0265297_10012002
Ga0265297_10012007
Ga0265297_10012013
Ga0265297_10012017
Ga0265297_10012032
Ga0265297_10012037
Ga0265297_10012039
Ga0265297_10012053
Ga0265297_10012056
Ga0265297_10012065
Ga0265297_10012084
Ga0265297_10012097
Ga0265297_10012106
Ga0265297_10012108
Ga0265297_10012122
Ga0265297_10012124
Ga0265297_10012126
Ga0265297_10012139
Ga0265297_10012150
Ga0265297_10012152
Ga0265297_10012154
Ga0265297_10012160
Ga0265297_10012162
Ga0265297_10012167
Ga0265297_10012172
Ga0265297_10012176
Ga0265297_10012181
Ga0265297_10012194
Ga0265297_10012197
Ga0265297_10012215
Ga0265297_10012229
Ga0265297_10012232
Ga0265297_10012244
Ga0265297_10012273
Ga0265297_10012275
Ga0265297_10012279
Ga0265297_10012298
Ga0265297_10012307
Ga0265297_10012311
Ga0265297_10012320
Ga0265297_10012328
Ga0265297_10012331
Ga0265297_10012336
Ga0265297_10012343
[truncated: 35,182 more rows]
